# Supplementary material for: Clinical Conditions Associated With a High Antinuclear Antibody Titer in Individuals Without Autoimmune Disease
Source: Arthritis Care Res (Hoboken). 2026 Jan 20;78(5):662–9. doi: 10.1002/acr.25682 (PMC13116006; doi:10.1002/acr.25682)
Supplement: Supplementary file 2 — Table S1: Phecodes and ICD codes used to exclude ANA‐related autoimmune diseases from the VUMC EMR system. Table S2: Clinical associations for high ANA titer (>=1:640) compared to low ANA titer (<=1:80) in VUMC, adjusted by age at ANA test, sex, race, and BMI. Table S3: Clinical associations for high ANA titer (>=1:640) compared to negative ANA in VUMC, adjusted by age at ANA test, sex, race, and BMI. Table S4: Clinical associations for high ANA titer (>=1:640) compared to low ANA titer (<=1:80) in VUMC, adjusted by age at ANA test, sex, and race. Table S5: Clinical associations for high ANA titer (>=1:640) compared to negative ANA in VUMC, adjusted by age at ANA test, sex, and race. Table S6: ANA pattens for individuals with high ANA titer (≥1:640) with and without liver disease. [file ACR-78-662-s003.xlsx]

## Sheet: README
Table S1:	Phecodes and ICD codes used to exclude ANA-related autoimmune diseases from the VUMC EMR system
Table S2:	Clinical associations for high ANA titer (>=1:640) compared to low ANA titer (<=1:80) in VUMC, adjusted by age at ANA test, sex, race, and BMI
Table S3:	Clinical associations for high ANA titer (>=1:640) compared to negative ANA in VUMC, adjusted by age at ANA test, sex, race, and BMI
Table S4	Clinical associations for high ANA titer (>=1:640) compared to low ANA titer (<=1:80) in VUMC, adjusted by age at ANA test, sex, and race
Table S5	Clinical associations for high ANA titer (>=1:640) compared to negative ANA in VUMC, adjusted by age at ANA test, sex, and race
Table S6	ANA pattens for individuals with high ANA titer (≥1:640) with and without liver disease

## Sheet: Table_S1
Table S1:	Phecodes and ICD codes used to exclude ANA-related autoimmune diseases from the VUMC EMR system
ANA-Related Disease	PHECODE	ICD-9	ICD-10
Systemic Lupus Erythematosus	695.4,695.41, 695.42	695.4, 710, 373.34	H01.12, H01.121-H01.126, L93, L93.0-L93.2, , M32, M32.0, M32.9, M32.10, M32.12-M32.14, M32.19, M32.8
Sicca Syndrome	709.2	710.2	M35.0, M35.00-M35.04, M35.09
Polymyositis	709.4	710.4	M33.2, M33.20-M33.22, M33.29
Dermatomyositis	709.5	710.3	M33.0, M33.00, M33.01, M33.02, M33.09, M33.1, M33.10-M33.13, M33.19, M33.9, M33.90-M33.92, M33.99, M36
Systemic Sclerosis	709.3	517.2, 710.1	M34, M34.0-M34.2, M34.81-M34.83, M34.89, M34.9
Raynaud's Syndrome	443.1	443	I73.0, I73.00, I73.01
Juvenile Rheumatoid Arthritis	714.2	714.3, 714.30-714.33	M08, M08.0, M08.00-M08.09, M08.2**, M08.3,M08.4**, M08.8**-M08.9**
Rheumatoid Arthritis	714, 714.1	714	M05, M05.9, M06.**
Mutliple Sclerosis	335	350	G35
MCTD/UCTD	709, 709.6, 709.7	710.9	M35.9
Primary Biliary Cirrhosis	571.6	571.6	K74.3
Autoimmune Hepatitis	NA	571.42	K75.4
Autoimmune Thyroiditis	245.21	245.2	E06.3
Autoimmune hemolytic anemias	283.1	283	D59.0, D59.1
Disorders immune system	279, 279.1, 279.2, 279.8	279, 279**	D89.9D82.*, D80.*, D81.*, D83*, D84*
Complete list of ICD9 and ICD10 code each phecode are available at https://phewascatalog.org/phewas/#phe12

## Sheet: Table_S2
Table S2:	Clinical associations for high ANA titer (>=1:640) compared to low ANA titer (<=1:80) in VUMC, adjusted by age at ANA test, sex, race, and BMI
phenotype	description	Exposure	n_cases	n_controls	beta	SE	OR	LCI	UCI	p
571	Chronic liver disease and cirrhosis	HT vs LT	658	3120	1.61241	0.0983115	5.01488	4.13596	6.08058	1.88e-60
571.5	Other chronic nonalcoholic liver disease	HT vs LT	635	3120	1.62093	0.0996976	5.05779	4.16003	6.1493	1.95e-59
571.51	Cirrhosis of liver without mention of alcohol	HT vs LT	499	3120	1.71734	0.108571	5.56971	4.50209	6.89049	2.35e-56
571.8	Liver abscess and sequelae of chronic liver disease	HT vs LT	266	3120	1.95298	0.137708	7.04968	5.38207	9.23398	1.18e-45
572	Ascites (non malignant)	HT vs LT	195	3120	2.01411	0.158283	7.49408	5.49522	10.22	4.31e-37
571.81	Portal hypertension	HT vs LT	191	3120	1.98745	0.159572	7.29692	5.33715	9.97632	1.32e-35
573.9	Abnormal serum enzyme levels	HT vs LT	128	3120	2.38371	0.192309	10.8451	7.43937	15.8099	2.77e-35
573	Other disorders of liver	HT vs LT	589	3120	1.153	0.104061	3.16767	2.58322	3.88434	1.57e-28
790.6	Other abnormal blood chemistry	HT vs LT	181	4046	1.6788	0.157406	5.35914	3.93648	7.29595	1.48e-26
317.1	Alcoholism	HT vs LT	171	3969	1.68283	0.16471	5.38077	3.89619	7.43102	1.67e-24
317	Alcohol-related disorders	HT vs LT	184	3969	1.6141	0.159007	5.02338	3.6783	6.86034	3.27e-24
317.11	Alcoholic liver damage	HT vs LT	158	3969	1.70434	0.171044	5.49775	3.93178	7.68742	2.18e-23
790	Nonspecific findings on examination of blood	HT vs LT	235	4046	1.35171	0.140203	3.86403	2.93561	5.08609	5.36e-22
530.2	Esophageal bleeding (varices/hemorrhage)	HT vs LT	140	3915	1.71985	0.180194	5.58371	3.92228	7.9489	1.37e-21
318	Tobacco use disorder	HT vs LT	205	3969	1.35928	0.150484	3.8934	2.89891	5.22906	1.67e-19
300.1	Anxiety disorder	HT vs LT	155	3829	1.42051	0.171799	4.13923	2.95584	5.79639	1.36e-16
300	Anxiety, phobic and dissociative disorders	HT vs LT	182	3829	1.31197	0.160771	3.71349	2.70976	5.08902	3.34e-16
514	Abnormal findings examination of lungs	HT vs LT	136	4222	1.42497	0.179347	4.15775	2.92546	5.9091	1.94e-15
278	Overweight, obesity and other hyperalimentation	HT vs LT	217	4102	1.19445	0.154818	3.30175	2.43759	4.47226	1.21e-14
278.1	Obesity	HT vs LT	178	4102	1.29608	0.169953	3.65494	2.61947	5.09972	2.42e-14
338	Pain	HT vs LT	118	4241	1.40952	0.191705	4.09398	2.81166	5.96113	1.94e-13
276.4	Acid-base balance disorder	HT vs LT	129	3943	1.33292	0.184694	3.79209	2.64036	5.4462	5.32e-13
276	Disorders of fluid, electrolyte, and acid-base balance	HT vs LT	365	3943	0.866614	0.120297	2.37884	1.87917	3.01137	5.85e-13
287	Purpura and other hemorrhagic conditions	HT vs LT	178	3961	1.09203	0.161138	2.98033	2.17321	4.08723	1.23e-11
276.41	Acidosis	HT vs LT	114	3943	1.32654	0.196033	3.76797	2.5659	5.53317	1.32e-11
287.3	Thrombocytopenia	HT vs LT	169	3961	1.10184	0.164947	3.00969	2.17829	4.15841	2.39e-11
276.1	Electrolyte imbalance	HT vs LT	266	3943	0.899501	0.137455	2.45838	1.87778	3.21849	5.99e-11
292.4	Altered mental status	HT vs LT	111	4144	1.29093	0.198106	3.63617	2.46611	5.36137	7.2e-11
286.7	Other and unspecified coagulation defects	HT vs LT	102	3961	1.32766	0.206971	3.77219	2.5143	5.6594	1.41e-10
530	Diseases of esophagus	HT vs LT	316	3915	0.786989	0.129018	2.19677	1.70594	2.82883	1.06e-09
292	Neurological disorders	HT vs LT	156	4144	1.02143	0.170999	2.77716	1.98629	3.88291	2.32e-09
276.12	Hyposmolality and/or hyponatremia	HT vs LT	104	3943	1.22992	0.207339	3.42094	2.27853	5.13614	2.99e-09
585.1	Acute renal failure	HT vs LT	235	3890	0.859382	0.145696	2.3617	1.77503	3.14227	3.67e-09
250	Diabetes mellitus	HT vs LT	241	4035	0.835271	0.143787	2.30544	1.73924	3.05596	6.28e-09
573.7	Abnormal results of function study of liver	HT vs LT	337	3120	0.779553	0.13829	2.1805	1.6628	2.85937	1.73e-08
579	Other symptoms involving abdomen and pelvis	HT vs LT	100	4144	1.16495	0.212067	3.20577	2.11552	4.8579	3.94e-08
286	Coagulation defects	HT vs LT	201	3961	0.842517	0.156888	2.3222	1.70748	3.15825	7.87e-08
427	Cardiac dysrhythmias	HT vs LT	252	3975	0.746897	0.143532	2.11044	1.59293	2.79608	1.95e-07
260	Protein-calorie malnutrition	HT vs LT	133	4086	0.93579	0.189228	2.54923	1.75928	3.69388	7.6e-07
296	Mood disorders	HT vs LT	192	3829	0.766104	0.166245	2.15137	1.55312	2.98006	4.06e-06
585	Renal failure	HT vs LT	373	3890	0.564634	0.123624	1.7588	1.38034	2.24103	4.94e-06
512.7	Shortness of breath	HT vs LT	248	3770	0.642795	0.144569	1.90179	1.43253	2.52477	8.74e-06
428	Congestive heart failure; nonhypertensive	HT vs LT	125	4194	0.842413	0.192744	2.32196	1.59143	3.38783	1.24e-05
770	Myalgia and myositis unspecified	HT vs LT	191	4154	-1.31822	0.302353	0.267611	0.147957	0.484029	1.3e-05
285	Other anemias	HT vs LT	311	3893	0.550781	0.13429	1.73461	1.33319	2.25689	4.11e-05
509.1	Respiratory failure	HT vs LT	148	3917	0.741196	0.181547	2.09844	1.47015	2.99525	4.45e-05
507	Pleurisy; pleural effusion	HT vs LT	154	3917	0.724156	0.180907	2.06299	1.44713	2.94095	6.26e-05
509	Respiratory failure, insufficiency, arrest	HT vs LT	174	3917	0.679401	0.170095	1.9727	1.41342	2.75326	6.49e-05
250.2	Type 2 diabetes	HT vs LT	183	4035	0.656396	0.166504	1.92783	1.39103	2.67178	8.07e-05
411	Ischemic Heart Disease	HT vs LT	149	4164	0.688288	0.182088	1.9903	1.39291	2.84391	0.000156841
496	Chronic airway obstruction	HT vs LT	101	4171	0.76443	0.214671	2.14777	1.41012	3.27129	0.00036953
411.4	Coronary atherosclerosis	HT vs LT	117	4164	0.682198	0.205015	1.97822	1.32362	2.95656	0.000876151
296.2	Depression	HT vs LT	159	3829	0.617325	0.186639	1.85396	1.28597	2.67283	0.000941051
289	Other diseases of blood and blood-forming organs	HT vs LT	117	4029	0.682621	0.208913	1.97906	1.3141	2.9805	0.00108509
288.2	Elevated white blood cell count	HT vs LT	101	4029	0.708038	0.220716	2.03	1.3171	3.12877	0.00133701
261	Vitamin deficiency	HT vs LT	115	4086	0.662961	0.209537	1.94053	1.28694	2.92605	0.00155655
782.3	Edema	HT vs LT	100	4251	0.657633	0.218923	1.93022	1.25677	2.96454	0.00266499
782	Symptoms involving skin and other integumentary tissue	HT vs LT	105	4251	0.632817	0.214579	1.88291	1.23645	2.86736	0.00318683
272.1	Hyperlipidemia	HT vs LT	234	4091	0.442257	0.153078	1.55622	1.15284	2.10074	0.00386346
276.14	Hypopotassemia	HT vs LT	112	3943	0.614306	0.217785	1.84837	1.20617	2.83251	0.00479183
272	Disorders of lipoid metabolism	HT vs LT	237	4091	0.425666	0.152682	1.53061	1.13475	2.06457	0.00530483
512.9	Other dyspnea	HT vs LT	220	3770	0.434035	0.158121	1.54347	1.13215	2.10423	0.00605175
745	Pain in joint	HT vs LT	444	3864	-0.392303	0.144224	0.675499	0.509166	0.896171	0.00652621
561	Symptoms involving digestive system	HT vs LT	135	3958	0.526092	0.203217	1.69231	1.13631	2.52035	0.0096307
288	Diseases of white blood cells	HT vs LT	161	4029	0.467824	0.18629	1.59652	1.10815	2.3001	0.0120299
687.1	Rash and other nonspecific skin eruption	HT vs LT	122	4050	0.507622	0.208348	1.66134	1.10435	2.49923	0.0148337
339	Other headache syndromes	HT vs LT	119	4189	-0.771024	0.320615	0.462539	0.246738	0.867085	0.0161802
760	Back pain	HT vs LT	143	4216	-0.552516	0.262978	0.5755	0.343711	0.9636	0.0356411
508	Pulmonary collapse; interstitial and compensatory emphysema	HT vs LT	134	3917	0.424758	0.204229	1.52922	1.02477	2.28199	0.037543
418	Nonspecific chest pain	HT vs LT	205	4115	0.325508	0.170686	1.38473	0.991005	1.93489	0.0565129
798	Malaise and fatigue	HT vs LT	475	3742	0.222253	0.119885	1.24889	0.987359	1.57969	0.0637555
401	Hypertension	HT vs LT	442	3824	0.220227	0.120971	1.24636	0.983266	1.57985	0.0686831
415	Pulmonary heart disease	HT vs LT	165	4121	0.314239	0.183108	1.36922	0.95633	1.96036	0.0861361
512	Other symptoms of respiratory system	HT vs LT	415	3770	0.183835	0.12535	1.20182	0.940022	1.53652	0.142493
427.7	Tachycardia NOS	HT vs LT	100	3975	0.356321	0.244319	1.42807	0.884667	2.30524	0.144723
401.1	Essential hypertension	HT vs LT	408	3824	0.17568	0.126188	1.19206	0.930858	1.52655	0.16386
350	Abnormal movement	HT vs LT	100	4265	0.312342	0.237439	1.36662	0.858097	2.17651	0.188355
789	Nausea and vomiting	HT vs LT	143	4213	0.248237	0.211988	1.28176	0.845981	1.94203	0.241599
585.3	Chronic renal failure [CKD]	HT vs LT	187	3890	0.208207	0.180328	1.23147	0.864818	1.75356	0.248253
433	Cerebrovascular disease	HT vs LT	111	4234	-0.245163	0.253513	0.782577	0.476138	1.28624	0.333513
783	Fever of unknown origin	HT vs LT	156	4195	0.161811	0.204482	1.17564	0.787436	1.75522	0.428755
415.2	Chronic pulmonary heart disease	HT vs LT	143	4121	0.158191	0.202407	1.17139	0.787787	1.74178	0.43448
327	Sleep disorders	HT vs LT	167	4164	0.145307	0.192349	1.15639	0.793187	1.68592	0.449987
785	Abdominal pain	HT vs LT	262	4087	0.123284	0.163217	1.13121	0.821502	1.55767	0.450045
530.11	GERD	HT vs LT	165	3915	0.122063	0.198328	1.12982	0.765933	1.6666	0.538252
687	Symptoms affecting skin	HT vs LT	220	4050	0.075516	0.176765	1.07844	0.76266	1.52497	0.669225
244.4	Hypothyroidism NOS	HT vs LT	122	4153	0.0740247	0.22576	1.07683	0.691795	1.67618	0.742994
401.2	Hypertensive heart and/or renal disease	HT vs LT	110	3824	0.0754873	0.235811	1.07841	0.679294	1.71202	0.748879
740	Osteoarthrosis	HT vs LT	144	4203	0.0507242	0.20588	1.05203	0.702717	1.57499	0.80539
510	Other diseases of lung	HT vs LT	110	4244	-0.0574937	0.244803	0.944128	0.58432	1.5255	0.814319
480	Pneumonia	HT vs LT	129	4222	0.0490996	0.225164	1.05032	0.675554	1.633	0.827381
591	Urinary tract infection	HT vs LT	132	4169	-0.0372841	0.225558	0.963402	0.619168	1.49902	0.86871
530.1	Esophagitis, GERD and related diseases	HT vs LT	192	3915	0.0179539	0.190763	1.01812	0.700514	1.47971	0.925017
244	Hypothyroidism	HT vs LT	128	4153	-0.0202449	0.22702	0.979959	0.628007	1.52915	0.928941

## Sheet: Table_S3
Table S3:	Clinical associations for high ANA titer (>=1:640) compared to negative ANA in VUMC, adjusted by age at ANA test, sex, race, and BMI
phenotype	description	Exposure	n_cases	n_controls	beta	SE	OR	LCI	UCI	p
571.51	Cirrhosis of liver without mention of alcohol	HT vs NG	2127	17947	1.47147	0.0891268	4.35565	3.65752	5.18704	3.11e-61
571.8	Liver abscess and sequelae of chronic liver disease	HT vs NG	1124	17947	1.67802	0.105652	5.35496	4.35334	6.58702	8.38e-57
571.5	Other chronic nonalcoholic liver disease	HT vs NG	3208	17947	1.30333	0.0823834	3.68155	3.13259	4.3267	2.25e-56
571	Chronic liver disease and cirrhosis	HT vs NG	3411	17947	1.27144	0.0812932	3.56597	3.04074	4.18192	3.88e-55
571.81	Portal hypertension	HT vs NG	753	17947	1.77601	0.121342	5.90626	4.65612	7.49205	1.64e-48
572	Ascites (non malignant)	HT vs NG	889	17947	1.61163	0.117346	5.01099	3.9814	6.30682	6.35e-43
573.9	Abnormal serum enzyme levels	HT vs NG	846	17947	1.54025	0.129815	4.66577	3.61762	6.01761	1.8e-32
317	Alcohol-related disorders	HT vs NG	937	22164	1.34196	0.120776	3.82652	3.01993	4.84854	1.11e-28
317.1	Alcoholism	HT vs NG	870	22164	1.35729	0.123241	3.88567	3.05183	4.94732	3.29e-28
317.11	Alcoholic liver damage	HT vs NG	735	22164	1.39374	0.127182	4.0299	3.14076	5.17075	6.04e-28
530.2	Esophageal bleeding (varices/hemorrhage)	HT vs NG	607	22255	1.37817	0.130281	3.96763	3.0735	5.12187	3.75e-26
573	Other disorders of liver	HT vs NG	3629	17947	0.900369	0.0900646	2.46051	2.06234	2.93555	1.57e-23
790.6	Other abnormal blood chemistry	HT vs NG	1123	23137	1.1404	0.115624	3.12801	2.49372	3.92364	6.02e-23
790	Nonspecific findings on examination of blood	HT vs NG	1416	23137	0.981315	0.109874	2.66796	2.15106	3.30907	4.21e-19
287.3	Thrombocytopenia	HT vs NG	813	22778	1.03546	0.1334	2.81641	2.16842	3.65804	8.36e-15
287	Purpura and other hemorrhagic conditions	HT vs NG	903	22778	0.974905	0.130272	2.65091	2.05355	3.42204	7.23e-14
318	Tobacco use disorder	HT vs NG	1424	22164	0.886127	0.119827	2.42572	1.91797	3.06789	1.41e-13
537	Other disorders of stomach and duodenum	HT vs NG	430	24082	1.17619	0.163552	3.24199	2.35284	4.46714	6.41e-13
278	Overweight, obesity and other hyperalimentation	HT vs NG	1400	23239	0.834471	0.123229	2.3036	1.8093	2.93292	1.27e-11
286.7	Other and unspecified coagulation defects	HT vs NG	544	22778	1.08058	0.160722	2.9464	2.15022	4.03739	1.78e-11
278.1	Obesity	HT vs NG	1153	23239	0.899551	0.13444	2.4585	1.889	3.19969	2.21e-11
539	Bariatric surgery	HT vs NG	499	24505	1.08484	0.162829	2.95896	2.15049	4.07139	2.69e-11
300.1	Anxiety disorder	HT vs NG	1111	20869	0.887001	0.134648	2.42784	1.86468	3.16107	4.47e-11
287.32	Secondary thrombocytopenia	HT vs NG	148	22778	1.51941	0.237017	4.56951	2.87155	7.27149	1.45e-10
300	Anxiety, phobic and dissociative disorders	HT vs NG	1340	20869	0.801366	0.128496	2.22858	1.73241	2.86686	4.47e-10
296.22	Major depressive disorder	HT vs NG	641	20869	1.00115	0.161829	2.7214	1.98171	3.73718	6.15e-10
573.7	Abnormal results of function study of liver	HT vs NG	1837	17947	0.750256	0.123337	2.11754	1.66282	2.69662	1.18e-09
276.4	Acid-base balance disorder	HT vs NG	807	22338	0.867139	0.142974	2.38009	1.79842	3.14989	1.32e-09
276	Disorders of fluid, electrolyte, and acid-base balance	HT vs NG	2174	22338	0.600055	0.101435	1.82222	1.49368	2.22302	3.31e-09
276.41	Acidosis	HT vs NG	711	22338	0.888179	0.151639	2.4307	1.80573	3.27196	4.71e-09
960	Poisoning by antibiotics	HT vs NG	319	23296	1.14219	0.20106	3.13363	2.11301	4.64721	1.34e-08
292.4	Altered mental status	HT vs NG	740	23312	0.840229	0.149653	2.3169	1.7279	3.10666	1.97e-08
276.1	Electrolyte imbalance	HT vs NG	1577	22338	0.6326	0.114614	1.8825	1.50374	2.35666	3.4e-08
574.1	Cholelithiasis	HT vs NG	327	24021	1.0748	0.198093	2.9294	1.98682	4.31915	5.77e-08
579.2	Splenomegaly	HT vs NG	382	23648	1.07455	0.198325	2.92867	1.98542	4.32005	6.02e-08
286	Coagulation defects	HT vs NG	1117	22778	0.702881	0.131256	2.01956	1.56146	2.61207	8.55e-08
579	Other symptoms involving abdomen and pelvis	HT vs NG	572	23648	0.903747	0.169001	2.46884	1.7727	3.43834	8.91e-08
455	Hemorrhoids	HT vs NG	278	23500	1.10557	0.212551	3.02094	1.99166	4.58216	1.98e-07
530	Diseases of esophagus	HT vs NG	1769	22255	0.559772	0.108308	1.75027	1.41551	2.16421	2.36e-07
733	Other disorders of bone and cartilage	HT vs NG	159	24655	1.25782	0.246125	3.51776	2.1715	5.69865	3.21e-07
585.1	Acute renal failure	HT vs NG	1383	22241	0.607532	0.120349	1.83589	1.45012	2.32429	4.46e-07
514	Abnormal findings examination of lungs	HT vs NG	999	23816	0.658161	0.132929	1.93124	1.48828	2.50604	7.38e-07
276.12	Hyposmolality and/or hyponatremia	HT vs NG	638	22338	0.802674	0.163834	2.2315	1.6186	3.07649	9.62e-07
585	Renal failure	HT vs NG	2017	22241	0.510917	0.106626	1.66682	1.35247	2.05423	1.65e-06
216.1	Screening for malignant neoplasms of the skin	HT vs NG	611	24371	0.764774	0.162427	2.14851	1.5627	2.95391	2.5e-06
306	Other mental disorder	HT vs NG	958	20869	0.717953	0.15263	2.05023	1.52013	2.76519	2.55e-06
573.3	Hepatomegaly	HT vs NG	174	17947	1.34445	0.285896	3.83609	2.19043	6.71814	2.57e-06
260	Protein-calorie malnutrition	HT vs NG	714	23184	0.714303	0.1547	2.04276	1.50846	2.76631	3.89e-06
574	Cholelithiasis and cholecystitis	HT vs NG	422	24021	0.87651	0.189996	2.4025	1.65552	3.48652	3.96e-06
277.4	Disorders of bilirubin excretion	HT vs NG	165	24675	1.27295	0.277347	3.57137	2.07373	6.15059	4.44e-06
770	Myalgia and myositis unspecified	HT vs NG	1225	23625	-1.34433	0.2931	0.260713	0.146781	0.463079	4.51e-06
452	Other venous embolism and thrombosis	HT vs NG	512	23500	0.819018	0.178913	2.26827	1.59735	3.22098	4.7e-06
276.6	Fluid overload	HT vs NG	436	22338	0.840202	0.185974	2.31683	1.60913	3.33579	6.25e-06
250.3	Insulin pump user	HT vs NG	470	22844	0.805649	0.180456	2.23815	1.57138	3.18784	8.03e-06
965	Poisoning by analgesics, antipyretics, and antirheumatics	HT vs NG	284	23296	1.01643	0.227905	2.7633	1.7678	4.31941	8.2e-06
316	Substance addiction and disorders	HT vs NG	595	22164	0.894421	0.202034	2.44592	1.64614	3.63427	9.55e-06
418.1	Precordial pain	HT vs NG	351	23117	0.927011	0.209903	2.52695	1.67465	3.81302	1e-05
292	Neurological disorders	HT vs NG	1132	23312	0.599074	0.135674	1.82043	1.39536	2.37499	1.01e-05
569	Other disorders of intestine	HT vs NG	234	24428	1.05372	0.239743	2.86829	1.79287	4.58878	1.11e-05
745	Pain in joint	HT vs NG	3147	21463	-0.587747	0.134041	0.555578	0.427215	0.722508	1.16e-05
797	Shock	HT vs NG	376	24744	0.853108	0.196301	2.34693	1.59737	3.44822	1.39e-05
285	Other anemias	HT vs NG	1699	22246	0.498001	0.115454	1.64543	1.31221	2.06327	1.61e-05
348.8	Encephalopathy, not elsewhere classified	HT vs NG	416	22726	0.808947	0.187582	2.24554	1.55471	3.24336	1.61e-05
427.5	Arrhythmia (cardiac) NOS	HT vs NG	633	22314	0.714349	0.168351	2.04286	1.46871	2.84145	2.2e-05
211	Benign neoplasm of other parts of digestive system	HT vs NG	102	24777	1.28778	0.304982	3.62473	1.99375	6.58994	2.42e-05
961	Poisoning by other anti-infectives	HT vs NG	109	23296	1.30265	0.313393	3.67903	1.99053	6.79983	3.23e-05
278.11	Morbid obesity	HT vs NG	590	23239	0.828259	0.199304	2.28933	1.54902	3.38345	3.24e-05
977	Personal history of allergy to medicinal agents	HT vs NG	177	23296	1.11425	0.275601	3.04727	1.77547	5.23007	5.28e-05
960.1	Adverse effects of antibacterials (not penicillins)	HT vs NG	153	23296	1.1572	0.286527	3.18101	1.81413	5.57779	5.37e-05
216	Benign neoplasm of skin	HT vs NG	677	24371	0.655107	0.163318	1.92535	1.39795	2.65173	6.04e-05
555	Inflammatory bowel disease and other gastroenteritis and colitis	HT vs NG	154	22406	1.17752	0.296048	3.2463	1.81714	5.79948	6.97e-05
960.2	Allergy/adverse effect of penicillin	HT vs NG	158	23296	1.12622	0.286047	3.08399	1.76045	5.40257	8.24e-05
296	Mood disorders	HT vs NG	1246	20869	0.558762	0.143005	1.74851	1.32111	2.31417	9.33e-05
578	Gastrointestinal hemorrhage	HT vs NG	526	23648	0.725053	0.185734	2.06484	1.43478	2.97157	9.47e-05
304	Adjustment reaction	HT vs NG	221	20869	1.01564	0.265619	2.76112	1.64054	4.64713	0.000131484
567	Peritonitis and retroperitoneal infections	HT vs NG	139	24428	1.10451	0.289318	3.01774	1.71163	5.32052	0.000134739
275	Disorders of mineral metabolism	HT vs NG	549	24280	0.687263	0.180408	1.98827	1.39607	2.83166	0.000139247
578.2	Blood in stool	HT vs NG	274	23648	0.90565	0.238165	2.47354	1.55092	3.94502	0.000143178
428.2	Heart failure NOS	HT vs NG	210	23840	0.937415	0.246924	2.55337	1.57372	4.14286	0.000146831
741.4	Joint effusions	HT vs NG	209	24206	0.958904	0.258559	2.60884	1.57165	4.33049	0.000208368
550	Abdominal hernia	HT vs NG	351	24692	0.763104	0.206097	2.14492	1.43212	3.21251	0.00021336
175	Acquired absence of breast	HT vs NG	253	24349	0.862109	0.238765	2.36815	1.48309	3.78138	0.000305367
427	Cardiac dysrhythmias	HT vs NG	1737	22314	0.433936	0.121241	1.54332	1.2169	1.95731	0.000344772
573.5	Jaundice (not of newborn)	HT vs NG	320	17947	0.907177	0.264182	2.47732	1.47607	4.15774	0.000594935
575	Other biliary tract disease	HT vs NG	520	24021	0.658731	0.193677	1.93234	1.32197	2.82452	0.000670929
315	Develomental delays and disorders	HT vs NG	107	24727	1.20394	0.354682	3.33322	1.66323	6.67999	0.000687754
507	Pleurisy; pleural effusion	HT vs NG	876	22310	0.517726	0.15299	1.67821	1.24342	2.26503	0.000714263
277	Other disorders of metabolism	HT vs NG	318	24675	0.793945	0.236151	2.21211	1.39248	3.51416	0.000773723
772.3	Muscle weakness	HT vs NG	398	23875	0.682941	0.204923	1.97969	1.32484	2.95823	0.000860171
296.2	Depression	HT vs NG	901	20869	0.540038	0.162809	1.71607	1.24724	2.36114	0.000909918
573.4	Acute and subacute necrosis of liver	HT vs NG	393	17947	0.79797	0.24186	2.22103	1.38254	3.56803	0.000969227
276.13	Hyperpotassemia	HT vs NG	502	22338	0.622549	0.190121	1.86367	1.28391	2.70523	0.00105854
741	Symptoms and disorders of the joints	HT vs NG	472	24206	0.634933	0.196803	1.8869	1.283	2.77505	0.0012543
967	Adverse effects of sedatives or other central nervous system depressants and anesthetics	HT vs NG	135	23296	1.03354	0.320541	2.811	1.49972	5.26878	0.00126254
195	Cancer, suspected or other	HT vs NG	117	24567	1.00224	0.311779	2.72437	1.47868	5.01947	0.00130634
394	Rheumatic disease of the heart valves	HT vs NG	217	24070	0.809367	0.252381	2.24648	1.36985	3.68412	0.0013416
687.4	Disturbance of skin sensation	HT vs NG	803	22739	-1.06942	0.337914	0.343207	0.176978	0.665571	0.00155203
585.31	Renal dialysis	HT vs NG	194	22241	0.930915	0.295731	2.53683	1.42089	4.52921	0.00164481
250	Diabetes mellitus	HT vs NG	1565	22844	0.37296	0.118899	1.45203	1.15018	1.83309	0.00170816
338	Pain	HT vs NG	1114	23628	0.442875	0.14418	1.55718	1.17384	2.0657	0.00212855
411	Ischemic Heart Disease	HT vs NG	795	23770	0.459951	0.151758	1.584	1.17646	2.13272	0.00243883
994.2	Sepsis	HT vs NG	620	24438	0.53748	0.177459	1.71169	1.20884	2.42371	0.00245564
411.4	Coronary atherosclerosis	HT vs NG	565	23770	0.507428	0.171066	1.66101	1.18784	2.32267	0.00301437
272	Disorders of lipoid metabolism	HT vs NG	1171	23493	0.390758	0.132721	1.4781	1.13954	1.91725	0.00323778
454	Varicose veins	HT vs NG	163	23500	0.87039	0.295783	2.38784	1.3373	4.26365	0.00325403
272.1	Hyperlipidemia	HT vs NG	1170	23493	0.39034	0.13273	1.47748	1.13904	1.91648	0.00327301
994	Sepsis and SIRS	HT vs NG	668	24438	0.512791	0.17482	1.66995	1.18548	2.3524	0.00335424
276.11	Hyperosmolality and/or hypernatremia	HT vs NG	141	22338	0.90272	0.3086	2.4663	1.34698	4.51577	0.00344223
560	Intestinal obstruction without mention of hernia	HT vs NG	182	22406	0.854079	0.293619	2.34921	1.32126	4.17691	0.00362822
155.1	Malignant neoplasm of liver, primary	HT vs NG	137	24734	0.844333	0.290661	2.32643	1.31605	4.11249	0.00367401
242	Thyrotoxicosis with or without goiter	HT vs NG	130	23926	0.929059	0.321528	2.53213	1.34833	4.75527	0.00385837
394.7	Disease of tricuspid valve	HT vs NG	111	24070	0.970679	0.337599	2.63974	1.36204	5.116	0.00403722
965.1	Opiates and related narcotics causing adverse effects in therapeutic use	HT vs NG	130	23296	0.945543	0.335002	2.57421	1.33501	4.96368	0.00476517
512.7	Shortness of breath	HT vs NG	1646	21338	0.335847	0.12109	1.39913	1.10353	1.7739	0.00554508
289	Other diseases of blood and blood-forming organs	HT vs NG	716	22804	0.493583	0.178807	1.63818	1.15387	2.32576	0.00577271
426	Cardiac conduction disorders	HT vs NG	464	22314	0.556213	0.204547	1.74406	1.16801	2.6042	0.00654327
338.1	Acute pain	HT vs NG	506	23628	0.550627	0.202953	1.73434	1.16514	2.58162	0.00666615
155	Cancer of liver and intrahepatic bile duct	HT vs NG	143	24734	0.78569	0.289656	2.19392	1.24354	3.87063	0.00667795
428	Congestive heart failure; nonhypertensive	HT vs NG	779	23840	0.424096	0.157625	1.52821	1.12204	2.0814	0.00713362
338.2	Chronic pain	HT vs NG	757	23628	0.455532	0.171722	1.57701	1.12632	2.20804	0.00798442
586.2	Cyst of kidney, acquired	HT vs NG	119	22241	0.862849	0.326003	2.3699	1.25092	4.48983	0.00812692
356	Hereditary and idiopathic peripheral neuropathy	HT vs NG	340	24242	-1.19446	0.453672	0.302868	0.124474	0.73693	0.00846672
260.2	severe protein-calorie malnutrition	HT vs NG	257	23184	0.695554	0.264439	2.00482	1.19393	3.36644	0.00853098
339	Other headache syndromes	HT vs NG	809	23607	-0.7962	0.306584	0.45104	0.247312	0.822591	0.00940402
480.1	Bacterial pneumonia	HT vs NG	220	23912	0.706267	0.273378	2.02641	1.18583	3.46283	0.00978093
348	Other conditions of brain	HT vs NG	690	22726	0.443745	0.174471	1.55853	1.10714	2.19396	0.0109785
760	Back pain	HT vs NG	933	23904	-0.623333	0.24804	0.536154	0.329727	0.871817	0.0119697
351	Other peripheral nerve disorders	HT vs NG	332	24265	-1.45631	0.581891	0.233094	0.0745103	0.729201	0.0123242
280.1	Iron deficiency anemias, unspecified or not due to blood loss	HT vs NG	424	22246	0.547256	0.219922	1.7285	1.12323	2.65994	0.0128316
564	Functional digestive disorders	HT vs NG	593	22406	0.473084	0.192791	1.60494	1.09989	2.34188	0.0141328
585.34	Chronic Kidney Disease, Stage IV	HT vs NG	161	22241	0.725398	0.297938	2.06555	1.15193	3.70379	0.0149028
781	Symptoms involving nervous and musculoskeletal systems	HT vs NG	163	24908	0.768477	0.31714	2.15648	1.15822	4.01514	0.0153867
288.2	Elevated white blood cell count	HT vs NG	672	22804	0.445706	0.186571	1.56159	1.08332	2.25102	0.016897
696	Psoriasis and related disorders	HT vs NG	136	24288	0.786114	0.334487	2.19485	1.13942	4.22791	0.0187628
427.22	Atrial flutter	HT vs NG	101	22314	0.833881	0.35883	2.30224	1.13948	4.65149	0.0201316
261	Vitamin deficiency	HT vs NG	760	23184	0.412382	0.17841	1.51041	1.06471	2.1427	0.0208091
496.2	Chronic bronchitis	HT vs NG	131	23736	0.715667	0.30985	2.04555	1.11445	3.75457	0.0209035
280	Iron deficiency anemias	HT vs NG	520	22246	0.468915	0.203231	1.59826	1.07313	2.38035	0.0210378
594.1	Calculus of kidney	HT vs NG	224	24733	0.648036	0.281062	1.91178	1.10203	3.31653	0.0211289
428.4	Heart failure with preserved EF [Diastolic heart failure]	HT vs NG	187	23840	0.606153	0.263803	1.83337	1.09319	3.0747	0.0215758
270.3	Disorders of plasma protein metabolism	HT vs NG	384	24214	-0.814975	0.361252	0.44265	0.21805	0.898596	0.0240722
578.1	Hematemesis	HT vs NG	101	23648	0.895789	0.397934	2.44927	1.12281	5.34275	0.0243792
198	Secondary malignant neoplasm	HT vs NG	157	24567	0.666218	0.296452	1.94686	1.08891	3.4808	0.0246204
772	Symptoms of the muscles	HT vs NG	694	23875	0.411444	0.183445	1.50899	1.05326	2.16192	0.0249051
949	Allergies, other	HT vs NG	160	23806	0.723014	0.33154	2.06063	1.07594	3.94652	0.0292002
599.3	Dysuria	HT vs NG	215	24092	0.650164	0.302161	1.91585	1.05964	3.46391	0.0314199
250.2	Type 2 diabetes	HT vs NG	1069	22844	0.302685	0.140696	1.35349	1.02729	1.78327	0.0314497
415.21	Primary pulmonary hypertension	HT vs NG	250	23617	-1.24071	0.583445	0.289179	0.0921569	0.907414	0.0334598
286.9	Abnormal coagulation profile	HT vs NG	116	22778	0.791932	0.372487	2.20766	1.06381	4.58141	0.0334979
979	Adverse drug events and drug allergies	HT vs NG	398	23296	0.497055	0.234457	1.64387	1.03823	2.60281	0.0340038
136	Other infectious and parasitic diseases	HT vs NG	165	24844	0.695784	0.331548	2.00528	1.04702	3.84056	0.035853
578.9	Hemorrhage of gastrointestinal tract	HT vs NG	208	23648	0.61282	0.29208	1.84563	1.04117	3.27166	0.0358945
740.2	Osteoarthrosis, generalized	HT vs NG	269	23941	-0.811039	0.388021	0.444396	0.207721	0.950737	0.0366004
594	Urinary calculus	HT vs NG	259	24733	0.566057	0.270873	1.76131	1.03577	2.99507	0.0366401
261.4	Vitamin D deficiency	HT vs NG	572	23184	0.42459	0.205726	1.52896	1.0216	2.28831	0.039031
696.41	Psoriasis vulgaris	HT vs NG	112	24288	0.769095	0.372928	2.15781	1.03889	4.48184	0.0391775
535.2	Atrophic gastritis	HT vs NG	107	24082	0.806403	0.396295	2.23984	1.03011	4.87023	0.0418657
696.4	Psoriasis	HT vs NG	131	24288	0.712309	0.35125	2.03869	1.02415	4.05828	0.0425678
681.5	Cellulitis and abscess of leg, except foot	HT vs NG	119	24537	0.748639	0.371631	2.11412	1.02045	4.37995	0.0439605
509	Respiratory failure, insufficiency, arrest	HT vs NG	1139	22310	0.28755	0.143312	1.33316	1.00668	1.76551	0.0448064
284.1	Pancytopenia	HT vs NG	177	22246	0.633705	0.317274	1.88458	1.01192	3.50981	0.0457877
519	Other diseases of respiratory system, not elsewhere classified	HT vs NG	246	24742	-1.13862	0.583201	0.32026	0.102111	1.00446	0.0508944
509.8	Dependence on respirator [Ventilator] or supplemental oxygen	HT vs NG	217	22310	0.548984	0.282294	1.73149	0.995697	3.01102	0.0518083
270	Disorders of protein plasma/amino-acid transport and metabolism	HT vs NG	409	24214	-0.625489	0.324325	0.535	0.283324	1.01024	0.0537819
503	Pulmonary congestion and hypostasis	HT vs NG	257	22310	0.522572	0.271617	1.68636	0.990251	2.87181	0.0543634
276.14	Hypopotassemia	HT vs NG	681	22338	0.363648	0.189643	1.43857	0.99198	2.08621	0.0551695
300.9	Posttraumatic stress disorder	HT vs NG	176	20869	0.693298	0.367285	2.0003	0.973769	4.10899	0.0590758
275.5	Disorders of calcium/phosphorus metabolism	HT vs NG	253	24280	0.52459	0.280087	1.68977	0.975914	2.92578	0.0610751
509.1	Respiratory failure	HT vs NG	1022	22310	0.27794	0.150891	1.32041	0.982351	1.7748	0.0654765
300.11	Generalized anxiety disorder	HT vs NG	207	20869	0.636062	0.34618	1.88903	0.958438	3.72317	0.0661546
599.5	Frequency of urination and polyuria	HT vs NG	173	24092	-1.83665	1.00448	0.15935	0.0222495	1.14126	0.0674808
395	Heart valve disorders	HT vs NG	461	24070	0.379103	0.207777	1.46097	0.972252	2.19536	0.0680669
707.1	Decubitus ulcer	HT vs NG	146	24933	-1.83184	1.00526	0.160118	0.0223225	1.14852	0.0684174
395.1	Nonrheumatic mitral valve disorders	HT vs NG	273	24070	0.466167	0.256426	1.59387	0.964227	2.63468	0.0690734
531	Peptic ulcer (excl. esophageal)	HT vs NG	178	24917	0.574725	0.316217	1.77664	0.95594	3.30194	0.0691402
782.3	Edema	HT vs NG	677	24026	0.329406	0.181537	1.39014	0.973939	1.9842	0.0695947
415	Pulmonary heart disease	HT vs NG	844	23617	0.28925	0.159804	1.33543	0.97632	1.82662	0.0702904
458.9	Hypotension NOS	HT vs NG	498	24071	0.375215	0.210412	1.4553	0.96349	2.19817	0.0745481
704	Diseases of hair and hair follicles	HT vs NG	379	24644	-0.735466	0.414224	0.479282	0.212812	1.07941	0.0758106
246	Other disorders of thyroid	HT vs NG	110	23926	0.694908	0.396066	2.00353	0.921842	4.35445	0.0793404
592.1	Cystitis	HT vs NG	122	23719	0.64448	0.371261	1.905	0.920176	3.94383	0.0825773
716.9	Arthropathy NOS	HT vs NG	223	24393	-0.879949	0.507587	0.414804	0.153383	1.12178	0.0829901
565	Anal and rectal conditions	HT vs NG	121	24428	0.678807	0.394303	1.97152	0.910259	4.27011	0.0851533
496	Chronic airway obstruction	HT vs NG	597	23736	0.298536	0.175108	1.34788	0.956307	1.8998	0.0882198
558	Noninfectious gastroenteritis	HT vs NG	208	22406	0.558489	0.32883	1.74803	0.917578	3.33008	0.0894297
716	Other arthropathies	HT vs NG	270	24393	-0.769761	0.454138	0.463124	0.190163	1.12789	0.090077
592	Cystitis and urethritis	HT vs NG	128	23719	0.622466	0.370469	1.86352	0.901538	3.85197	0.0929161
585.3	Chronic renal failure [CKD]	HT vs NG	936	22241	0.269174	0.160554	1.30888	0.955508	1.79295	0.0936347
250.22	Type 2 diabetes with renal manifestations	HT vs NG	258	22844	0.423804	0.253105	1.52776	0.930269	2.50901	0.0940479
458	Hypotension	HT vs NG	588	24071	0.332405	0.198751	1.39432	0.944455	2.05846	0.094432
577	Diseases of pancreas	HT vs NG	278	24838	0.464306	0.278864	1.59091	0.921025	2.74802	0.0959149
457	Encounter for long-term (current) use of anticoagulants, antithrombotics, aspirin	HT vs NG	181	23500	0.508898	0.305995	1.66346	0.913153	3.03026	0.0962938
504	Other alveolar and parietoalveolar pneumonopathy	HT vs NG	463	22310	0.306744	0.185541	1.35899	0.944674	1.95503	0.0982806
286.8	Hypercoagulable state	HT vs NG	106	22778	0.702546	0.425443	2.01889	0.876935	4.6479	0.0986717
280.2	Iron deficiency anemia secondary to blood loss (chronic)	HT vs NG	123	22246	0.610472	0.37155	1.8413	0.888905	3.81412	0.100374
550.2	Diaphragmatic hernia	HT vs NG	235	24692	0.458953	0.280575	1.58242	0.913042	2.74252	0.10189
443.1	Raynaud's syndrome	HT vs NG	273	23803	0.472763	0.289963	1.60442	0.90886	2.8323	0.103011
788	Syncope and collapse	HT vs NG	356	24722	0.421194	0.260149	1.52378	0.915122	2.53726	0.105436
727	Other disorders of synovium, tendon, and bursa	HT vs NG	285	23788	-0.733213	0.453963	0.480363	0.19731	1.16947	0.10628
289.4	Lymphadenitis	HT vs NG	427	22804	0.396429	0.245516	1.48651	0.918711	2.40522	0.106381
427.9	Palpitations	HT vs NG	279	22314	-0.939491	0.582753	0.390827	0.12472	1.22471	0.106927
112	Candidiasis	HT vs NG	271	24540	-0.81417	0.506256	0.443007	0.164239	1.19493	0.107787
536	Disorders of function of stomach	HT vs NG	168	24082	0.555208	0.347419	1.7423	0.881849	3.44233	0.110023
797.1	Cardiogenic shock	HT vs NG	107	24744	0.631528	0.396872	1.88048	0.863863	4.09349	0.11155
401	Hypertension	HT vs NG	2434	21863	0.169126	0.106649	1.18427	0.960879	1.45959	0.112781
433.8	Late effects of cerebrovascular disease	HT vs NG	128	24223	-1.59515	1.00589	0.202878	0.0282488	1.45703	0.112784
727.1	Synovitis and tenosynovitis	HT vs NG	204	23788	-0.919258	0.584153	0.398815	0.12692	1.25318	0.115566
726	Peripheral enthesopathies and allied syndromes	HT vs NG	339	23788	-0.604862	0.384976	0.54615	0.256811	1.16147	0.116143
519.9	Symptoms involving respiratory system and other chest symptoms	HT vs NG	131	24742	-1.57902	1.00564	0.206176	0.0287224	1.47998	0.116376
514.2	Solitary pulmonary nodule	HT vs NG	168	23816	0.516569	0.331232	1.67627	0.875776	3.20844	0.118869
496.1	Emphysema	HT vs NG	145	23736	0.501404	0.321748	1.65104	0.878779	3.10195	0.119144
346	Abnormal findings on study of brain and/or nervous system	HT vs NG	248	22726	-0.788889	0.506875	0.454349	0.16824	1.22702	0.119618
561	Symptoms involving digestive system	HT vs NG	902	22406	0.276198	0.177779	1.31811	0.9303	1.86758	0.120279
281	Other deficiency anemia	HT vs NG	180	22246	0.512029	0.330457	1.66867	0.873133	3.18905	0.121272
428.3	Heart failure with reduced EF [Systolic or combined heart failure]	HT vs NG	335	23840	0.393591	0.254089	1.48229	0.900843	2.43904	0.121376
527.7	Disturbance of salivary secretion	HT vs NG	110	24796	-1.53931	1.00692	0.214528	0.0298109	1.54381	0.126331
250.42	Other abnormal glucose	HT vs NG	395	22844	0.366786	0.240477	1.44309	0.90073	2.31202	0.127199
276.5	Hypovolemia	HT vs NG	529	22338	0.337948	0.223133	1.40207	0.905388	2.17122	0.129884
687	Symptoms affecting skin	HT vs NG	1680	22739	-0.240508	0.159422	0.786228	0.575236	1.07461	0.131394
782	Symptoms involving skin and other integumentary tissue	HT vs NG	751	24026	0.267251	0.178436	1.30637	0.920826	1.85333	0.1342
284	Aplastic anemia	HT vs NG	207	22246	0.470825	0.315203	1.60132	0.863317	2.97018	0.135249
272.13	Mixed hyperlipidemia	HT vs NG	432	23493	0.328453	0.220258	1.38882	0.901899	2.13861	0.135903
275.53	Disorders of phosphorus metabolism	HT vs NG	149	24280	0.546248	0.368587	1.72676	0.838465	3.55615	0.138338
285.2	Anemia of chronic disease	HT vs NG	370	22246	0.356125	0.241729	1.42779	0.888996	2.29312	0.140685
532	Dysphagia	HT vs NG	498	22255	0.310622	0.211057	1.36427	0.902081	2.06328	0.141091
994.21	Septic shock	HT vs NG	279	24438	0.39283	0.270431	1.48117	0.871783	2.51651	0.146332
420.3	Endocarditis	HT vs NG	107	24363	0.617393	0.425076	1.85409	0.805932	4.26542	0.146382
357	Inflammatory and toxic neuropathy	HT vs NG	260	24242	0.391749	0.270929	1.47957	0.869991	2.51625	0.148193
411.2	Myocardial infarction	HT vs NG	332	23770	0.358611	0.248392	1.43134	0.879645	2.32904	0.148814
250.4	Abnormal glucose	HT vs NG	431	22844	0.337944	0.234218	1.40206	0.885925	2.2189	0.149059
288	Diseases of white blood cells	HT vs NG	1089	22804	0.233566	0.163055	1.2631	0.917574	1.73873	0.152018
509.2	Respiratory insufficiency	HT vs NG	171	22310	-1.02212	0.713636	0.359833	0.0888467	1.45734	0.152068
415.1	Acute pulmonary heart disease	HT vs NG	215	23617	0.449602	0.314237	1.56769	0.846791	2.90231	0.152495
420.2	Pericarditis	HT vs NG	336	24363	0.379792	0.268727	1.46198	0.863369	2.47564	0.157567
333	Extrapyramidal disease and abnormal movement disorders	HT vs NG	177	22726	-0.823029	0.585265	0.4391	0.139436	1.38277	0.15965
681	Superficial cellulitis and abscess	HT vs NG	319	24537	0.377816	0.268872	1.45909	0.86142	2.47145	0.159965
512.9	Other dyspnea	HT vs NG	1362	21338	0.189525	0.136275	1.20868	0.925358	1.57873	0.164301
593	Hematuria	HT vs NG	367	23719	-0.534546	0.384452	0.585935	0.275802	1.24481	0.164405
766	Neuralgia, neuritis, and radiculitis NOS	HT vs NG	116	24650	-1.39511	1.00637	0.247805	0.0344725	1.78134	0.16566
687.1	Rash and other nonspecific skin eruption	HT vs NG	830	22739	0.248398	0.180065	1.28197	0.900749	1.82453	0.167743
457.3	Encounter for long-term (current) use of aspirin	HT vs NG	143	23500	0.483573	0.351124	1.62186	0.814949	3.22772	0.168446
200	Myeloproliferative disease	HT vs NG	124	24814	-0.98572	0.715807	0.37317	0.0917487	1.5178	0.168489
401.1	Essential hypertension	HT vs NG	2228	21863	0.152472	0.11172	1.16471	0.935664	1.44983	0.172326
771	Musculoskeletal symptoms referable to limbs	HT vs NG	552	24298	0.284973	0.209405	1.32973	0.882091	2.00452	0.173554
513	Respiratory abnormalities	HT vs NG	239	24736	-0.617625	0.455496	0.539224	0.220822	1.31672	0.175118
646	Other complications of pregnancy NEC	HT vs NG	100	25103	0.715277	0.530429	2.04475	0.722988	5.78297	0.177501
208	Benign neoplasm of colon	HT vs NG	357	24714	0.309944	0.230549	1.36335	0.867681	2.14217	0.178827
502	Postinflammatory pulmonary fibrosis	HT vs NG	390	22310	-0.372909	0.279507	0.688728	0.398223	1.19116	0.182148
285.21	Anemia in chronic kidney disease	HT vs NG	193	22246	0.422856	0.31722	1.52631	0.819636	2.84228	0.18253
452.2	Deep vein thrombosis [DVT]	HT vs NG	197	23500	0.435923	0.329617	1.54639	0.810483	2.95049	0.185996
429	Ill-defined descriptions and complications of heart disease	HT vs NG	267	23840	0.357725	0.270956	1.43007	0.840843	2.43221	0.186758
740.9	Osteoarthrosis NOS	HT vs NG	376	23941	-0.389503	0.297989	0.677394	0.377735	1.21477	0.191178
426.9	Cardiac pacemaker/device in situ	HT vs NG	125	22314	-0.932478	0.716134	0.393577	0.0967041	1.60183	0.192882
415.2	Chronic pulmonary heart disease	HT vs NG	663	23617	0.232724	0.18013	1.26203	0.886627	1.79639	0.196365
346.1	Nonspecific abnormal findings on radiological and other examination of skull and head	HT vs NG	169	22726	-0.751152	0.585765	0.471823	0.149681	1.48728	0.199722
585.32	End stage renal disease	HT vs NG	178	22241	0.42361	0.332573	1.52747	0.795939	2.93132	0.202757
414	Other forms of chronic heart disease	HT vs NG	283	23770	0.340231	0.270638	1.40527	0.826777	2.38854	0.208702
947	Urticaria	HT vs NG	250	23806	-0.625133	0.50691	0.53519	0.198161	1.44544	0.217493
761	Cervicalgia	HT vs NG	480	24568	-0.380003	0.308167	0.683859	0.373809	1.25108	0.217536
377	Disorders of optic nerve and visual pathways	HT vs NG	192	24431	0.42438	0.345693	1.52864	0.77633	3.01	0.219589
297.1	Suicidal ideation	HT vs NG	147	20869	0.565422	0.467405	1.76019	0.7042	4.3997	0.226393
313.1	Attention deficit hyperactivity disorder	HT vs NG	101	24727	0.617714	0.515661	1.85468	0.675042	5.09576	0.230953
575.7	Other disorders of gallbladder	HT vs NG	155	24021	0.468441	0.391586	1.5975	0.741509	3.44165	0.231593
415.11	Pulmonary embolism and infarction, acute	HT vs NG	206	23617	0.392585	0.328844	1.4808	0.777284	2.82108	0.232543
199	Neoplasm of uncertain behavior	HT vs NG	158	24567	-0.697929	0.585991	0.497615	0.157793	1.56928	0.233645
433.2	Occlusion of cerebral arteries	HT vs NG	306	24223	-0.456876	0.385512	0.633259	0.297459	1.34814	0.235973
611	Abnormal findings on mammogram or breast exam	HT vs NG	152	24823	-0.689572	0.586879	0.501791	0.158841	1.5852	0.240001
350.1	Abnormal involuntary movements	HT vs NG	222	24276	0.361826	0.314098	1.43595	0.775841	2.65769	0.249341
585.33	Chronic Kidney Disease, Stage III	HT vs NG	319	22241	-0.395874	0.344524	0.673091	0.342617	1.32233	0.250537
285.1	Acute posthemorrhagic anemia	HT vs NG	403	22246	0.282114	0.246477	1.32593	0.817928	2.14944	0.252381
375	Disorders of lacrimal system	HT vs NG	121	24431	-0.819561	0.716134	0.440625	0.108264	1.79331	0.252448
513.4	Hyperventilation	HT vs NG	121	24736	-0.810789	0.716084	0.444507	0.109229	1.80893	0.257528
297	Suicidal ideation or attempt	HT vs NG	189	20869	0.478712	0.425822	1.61399	0.700544	3.71851	0.260925
473.4	Voice disturbance	HT vs NG	114	23489	-0.799399	0.716297	0.449599	0.110434	1.83042	0.264416
527	Diseases of the salivary glands	HT vs NG	147	24796	-0.652973	0.586566	0.520496	0.164863	1.64328	0.265617
429.3	Symptoms involving cardiovascular system	HT vs NG	161	23840	0.364421	0.332468	1.43968	0.75035	2.76228	0.273031
465.2	Acute pharyngitis	HT vs NG	214	24242	-0.637793	0.584041	0.528457	0.168215	1.66018	0.274818
365	Glaucoma	HT vs NG	101	24807	-0.779721	0.717629	0.458534	0.112335	1.87167	0.277247
747	Cardiac and circulatory congenital anomalies	HT vs NG	213	24945	-0.546968	0.507497	0.578702	0.214025	1.56475	0.281134
345	Epilepsy, recurrent seizures, convulsions	HT vs NG	472	22726	-0.344613	0.323042	0.708495	0.376147	1.33449	0.286074
427.3	Other specified cardiac dysrhythmias	HT vs NG	220	22314	0.348665	0.328549	1.41717	0.744315	2.6983	0.288587
742	Derangement of joint, non-traumatic	HT vs NG	103	24206	-1.06033	1.00693	0.346342	0.048127	2.49242	0.292326
291	Other specified nonpsychotic and/or transient mental disorders	HT vs NG	287	23312	-0.437739	0.415709	0.645494	0.285781	1.45798	0.292343
577.1	Acute pancreatitis	HT vs NG	158	24838	0.410787	0.390772	1.508	0.701086	3.24365	0.293157
295.1	Schizophrenia	HT vs NG	263	20869	0.411295	0.392386	1.50877	0.699226	3.25558	0.294551
433.21	Cerebral artery occlusion, with cerebral infarction	HT vs NG	289	24223	-0.400752	0.385888	0.669816	0.314399	1.42702	0.299028
798	Malaise and fatigue	HT vs NG	2960	21257	0.111252	0.107376	1.11768	0.905557	1.37948	0.300157
512.8	Cough	HT vs NG	630	21338	-0.258642	0.249891	0.772099	0.47311	1.26004	0.300659
704.1	Alopecia	HT vs NG	302	24644	-0.398242	0.385887	0.671499	0.31519	1.4306	0.302064
447	Other disorders of arteries and arterioles	HT vs NG	129	23803	-0.595477	0.587974	0.551299	0.174138	1.74535	0.311174
420	Carditis	HT vs NG	461	24363	0.247021	0.244973	1.28021	0.792053	2.06921	0.313282
588	Disorders resulting from impaired renal function	HT vs NG	235	22241	0.301522	0.302798	1.35191	0.746796	2.44735	0.319355
375.1	Dry eyes	HT vs NG	111	24431	-0.71314	0.716795	0.490103	0.120265	1.99726	0.319785
389	Hearing loss	HT vs NG	210	24874	-0.45299	0.45591	0.635725	0.26013	1.55363	0.32042
535	Gastritis and duodenitis	HT vs NG	257	24082	0.308618	0.312421	1.36154	0.738062	2.51171	0.323238
740	Osteoarthrosis	HT vs NG	822	23941	-0.1806	0.184044	0.834769	0.581976	1.19737	0.326449
275.1	Disorders of iron metabolism	HT vs NG	116	24280	0.416443	0.425484	1.51656	0.658688	3.49171	0.327703
440	Atherosclerosis	HT vs NG	178	23803	-0.405165	0.42068	0.666867	0.292381	1.521	0.335488
585.2	Renal failure NOS	HT vs NG	182	22241	-0.490776	0.509629	0.612151	0.225452	1.66213	0.335545
293.1	Swelling, mass, or lump in head and neck [Space-occupying lesion, intracranial NOS]	HT vs NG	148	24918	0.376321	0.391526	1.45691	0.676333	3.13839	0.33647
293	Symptoms involving head and neck	HT vs NG	173	24918	0.346645	0.36617	1.41431	0.690011	2.89892	0.343803
516.1	Hemoptysis	HT vs NG	163	24985	0.345306	0.367239	1.41242	0.687646	2.90111	0.347075
272.11	Hypercholesterolemia	HT vs NG	222	23493	0.283543	0.302204	1.32783	0.734345	2.40095	0.348115
783	Fever of unknown origin	HT vs NG	1231	23611	-0.167404	0.183712	0.845857	0.59009	1.21248	0.362173
627.2	Symptomatic menopause	HT vs NG	145	24348	0.336093	0.36943	1.39947	0.678419	2.88688	0.362949
345.3	Convulsions	HT vs NG	414	22726	-0.304444	0.340391	0.737534	0.378473	1.43724	0.371111
250.24	Type 2 diabetes with neurological manifestations	HT vs NG	153	22844	0.312277	0.350984	1.36653	0.686842	2.71884	0.373617
476	Allergic rhinitis	HT vs NG	359	23489	-0.299872	0.340896	0.740913	0.379831	1.44525	0.379044
416	Cardiomegaly	HT vs NG	503	23617	0.193233	0.219685	1.21317	0.788715	1.86604	0.379082
342	Hemiplegia	HT vs NG	111	22726	-0.626909	0.716456	0.534241	0.131183	2.17569	0.381566
427.7	Tachycardia NOS	HT vs NG	719	22314	0.189765	0.21707	1.20897	0.790024	1.85007	0.382004
433	Cerebrovascular disease	HT vs NG	636	24223	-0.201763	0.231567	0.817288	0.519112	1.28674	0.383594
288.1	Decreased white blood cell count	HT vs NG	280	22804	0.268101	0.31213	1.30748	0.70916	2.4106	0.390374
362	Other retinal disorders	HT vs NG	129	24777	-0.500431	0.587539	0.606269	0.191665	1.91773	0.394357
614	Inflammatory diseases of female pelvic organs	HT vs NG	128	24975	0.38701	0.461565	1.47257	0.595915	3.63888	0.401764
698	Pruritus and related conditions	HT vs NG	173	24950	-0.423103	0.508968	0.655011	0.24155	1.7762	0.405807
599	Other symptoms/disorders or the urinary system	HT vs NG	667	24092	-0.200672	0.242676	0.818181	0.508487	1.31649	0.408286
798.1	Chronic fatigue syndrome	HT vs NG	362	21257	0.228878	0.277377	1.25719	0.729948	2.16525	0.409286
939	Atopic/contact dermatitis due to other or unspecified	HT vs NG	332	23806	-0.295186	0.361133	0.744393	0.366775	1.51079	0.413706
327.4	Insomnia	HT vs NG	382	23592	0.215672	0.267527	1.24069	0.734414	2.09599	0.420147
443	Peripheral vascular disease	HT vs NG	363	23803	0.215191	0.268657	1.2401	0.732439	2.09962	0.423138
747.1	Cardiac congenital anomalies	HT vs NG	184	24945	-0.406898	0.508469	0.665712	0.245736	1.80345	0.423571
292.3	Memory loss	HT vs NG	140	23312	-0.40913	0.511427	0.664228	0.243771	1.80989	0.423724
743.11	Osteoporosis NOS	HT vs NG	160	24681	0.255385	0.31947	1.29096	0.690198	2.41463	0.424058
479	Other upper respiratory disease	HT vs NG	327	23489	0.228055	0.287125	1.25615	0.715546	2.2052	0.427038
627	Menopausal and postmenopausal disorders	HT vs NG	210	24348	0.248045	0.315409	1.28152	0.690626	2.37797	0.431619
368	Visual disturbances	HT vs NG	393	24619	-0.267549	0.34027	0.765253	0.392791	1.4909	0.4317
619	Noninflammatory female genital disorders	HT vs NG	164	24968	0.329904	0.421205	1.39083	0.609169	3.1755	0.433488
359.2	Myopathy	HT vs NG	169	24242	0.271337	0.347649	1.31172	0.663613	2.59278	0.435102
366.2	Senile cataract	HT vs NG	109	25041	0.309608	0.3968	1.36289	0.626178	2.96636	0.435237
359	Muscular dystrophies and other myopathies	HT vs NG	171	24242	0.268431	0.347492	1.30791	0.661892	2.58446	0.439829
480	Pneumonia	HT vs NG	835	23912	-0.157291	0.203917	0.854455	0.572944	1.27429	0.440499
508	Pulmonary collapse; interstitial and compensatory emphysema	HT vs NG	911	22310	0.13611	0.178209	1.14581	0.808011	1.62482	0.445008
290.3	Other persistent mental disorders due to conditions classified elsewhere	HT vs NG	133	23312	-0.543033	0.716005	0.580984	0.142787	2.36396	0.4482
504.1	Idiopathic fibrosing alveolitis	HT vs NG	199	22310	0.215933	0.289697	1.24102	0.703369	2.18965	0.456045
726.1	Enthesopathy	HT vs NG	186	23788	-0.340036	0.456753	0.711745	0.290756	1.74229	0.456595
427.4	Cardiac arrest and ventricular fibrillation	HT vs NG	104	22314	0.342693	0.463912	1.40874	0.567466	3.4972	0.460087
442	Other aneurysm	HT vs NG	149	23803	0.265729	0.369398	1.30438	0.632364	2.69056	0.47192
722	Intervertebral disc disorders	HT vs NG	370	24147	-0.210973	0.297491	0.809796	0.452009	1.45079	0.478217
562.1	Diverticulosis	HT vs NG	231	22406	0.213712	0.303015	1.23827	0.683726	2.24257	0.480634
291.8	Alteration of consciousness	HT vs NG	245	23312	-0.293363	0.416731	0.745751	0.329508	1.68781	0.481456
741.2	Stiffness of joint	HT vs NG	104	24206	-0.503704	0.716727	0.604288	0.148304	2.46226	0.48219
470	Septal Deviations/Turbinate Hypertrophy	HT vs NG	103	23489	-0.485263	0.717034	0.615536	0.150974	2.5096	0.498556
743.1	Osteoporosis	HT vs NG	221	24681	-0.232203	0.3457	0.792785	0.402614	1.56107	0.501781
495	Asthma	HT vs NG	419	23736	-0.206278	0.309213	0.813607	0.44382	1.4915	0.504705
516	Abnormal sputum	HT vs NG	182	24985	0.243068	0.366233	1.27516	0.622042	2.61401	0.506883
575.8	Other disorders of biliary tract	HT vs NG	177	24021	-0.337348	0.508929	0.71366	0.263198	1.93509	0.507421
244.4	Hypothyroidism NOS	HT vs NG	568	23926	0.134142	0.202866	1.14356	0.768377	1.70192	0.508461
530.1	Esophagitis, GERD and related diseases	HT vs NG	1171	22255	-0.109853	0.172802	0.895966	0.638556	1.25714	0.524962
598	Abnormal findings on examination of urine	HT vs NG	113	24984	0.293613	0.462045	1.34127	0.542268	3.31753	0.525125
345.1	Epilepsy	HT vs NG	102	22726	-0.43402	0.716997	0.6479	0.158923	2.64136	0.54496
270.32	Paraproteinemia	HT vs NG	114	24214	-0.281186	0.46455	0.754888	0.303703	1.87636	0.544988
433.3	Cerebral ischemia	HT vs NG	314	24223	-0.196752	0.325368	0.821395	0.434103	1.55421	0.545375
261.2	Vitamin B-complex deficiencies	HT vs NG	200	23184	-0.273672	0.456358	0.760581	0.310947	1.8604	0.548715
512.2	Painful respiration	HT vs NG	160	21338	0.251542	0.420086	1.28601	0.564493	2.92973	0.549316
389.1	Sensorineural hearing loss	HT vs NG	103	24874	-0.352507	0.590358	0.702924	0.220996	2.23579	0.550436
401.21	Hypertensive heart disease	HT vs NG	184	21863	0.198349	0.333	1.21939	0.634873	2.34206	0.551413
430	Intracranial hemorrhage	HT vs NG	113	24223	0.272249	0.462137	1.31291	0.53071	3.248	0.555789
355	Complex regional/central pain syndrome	HT vs NG	208	24265	-0.244455	0.417803	0.783132	0.345298	1.77613	0.558484
425	Cardiomyopathy	HT vs NG	252	24363	-0.226053	0.386897	0.797676	0.373674	1.70278	0.559037
371	Inflammation of the eye	HT vs NG	248	24569	0.189658	0.326769	1.20884	0.637112	2.2936	0.561643
626.1	Irregular menstrual cycle/bleeding	HT vs NG	222	24348	-0.291881	0.509339	0.746857	0.27522	2.02673	0.566605
586	Other disorders of the kidney and ureters	HT vs NG	532	22241	0.125664	0.219662	1.1339	0.737217	1.74403	0.567269
340	Migraine	HT vs NG	452	23607	-0.176746	0.309319	0.837993	0.457028	1.53652	0.567727
721	Spondylosis and allied disorders	HT vs NG	281	24147	-0.182112	0.326082	0.833508	0.439889	1.57934	0.576513
580	Nephritis; nephrosis; renal sclerosis	HT vs NG	242	22241	-0.229062	0.417636	0.795279	0.350768	1.80309	0.583367
295.3	Psychosis	HT vs NG	316	20869	0.207692	0.37967	1.23083	0.584815	2.59048	0.584355
381	Otitis media and Eustachian tube disorders	HT vs NG	122	24883	-0.319457	0.587918	0.726543	0.229518	2.29989	0.586874
348.7	Coma	HT vs NG	110	22726	-0.316598	0.589338	0.728623	0.229535	2.3129	0.591122
642	Hypertension complicating pregnancy, childbirth, and the puerperium	HT vs NG	119	25086	0.322399	0.609883	1.38044	0.417709	4.56204	0.597065
418	Nonspecific chest pain	HT vs NG	1462	23117	0.0771246	0.151061	1.08018	0.803359	1.45238	0.609663
562	Diverticulosis and diverticulitis	HT vs NG	249	22406	0.145842	0.302119	1.15701	0.639985	2.09174	0.629287
510	Other diseases of lung	HT vs NG	608	24187	-0.103095	0.221818	0.902041	0.583997	1.39329	0.642093
427.2	Atrial fibrillation and flutter	HT vs NG	360	22314	0.114949	0.250044	1.12182	0.687194	1.83132	0.645722
197	Chemotherapy	HT vs NG	155	24567	-0.205994	0.45886	0.813838	0.331092	2.00045	0.653486
379	Other disorders of eye	HT vs NG	253	24431	-0.173525	0.386588	0.840696	0.394066	1.79353	0.653531
401.2	Hypertensive heart and/or renal disease	HT vs NG	578	21863	0.0925064	0.209495	1.09692	0.727527	1.65387	0.658802
428.1	Congestive heart failure (CHF) NOS	HT vs NG	521	23840	0.0952404	0.219223	1.09992	0.715741	1.69032	0.663966
560.1	Paralytic ileus	HT vs NG	104	22406	0.222652	0.514647	1.24939	0.455639	3.42588	0.665283
350	Abnormal movement	HT vs NG	592	24276	0.0898552	0.209247	1.09402	0.725954	1.64869	0.667616
695	Erythematous conditions	HT vs NG	235	24288	0.147395	0.34385	1.15881	0.590639	2.27355	0.668169
274	Gout and other crystal arthropathies	HT vs NG	204	24949	0.140635	0.330679	1.151	0.602001	2.20068	0.670624
401.3	Other hypertensive complications	HT vs NG	162	21863	-0.194312	0.459059	0.823401	0.334852	2.02475	0.672089
530.11	GERD	HT vs NG	1040	22255	-0.0746214	0.177693	0.928095	0.655144	1.31476	0.674525
465	Acute upper respiratory infections of multiple or unspecified sites	HT vs NG	399	24242	-0.134783	0.323704	0.873906	0.463364	1.64819	0.677134
573.6	Nonspecific elevation of levels of transaminase or lactic acid dehydrogenase [LDH]	HT vs NG	482	17947	0.12834	0.31098	1.13694	0.618053	2.09146	0.679831
729	Other disorders of soft tissues	HT vs NG	254	23788	0.132635	0.32673	1.14183	0.601845	2.16631	0.684782
472	Chronic pharyngitis and nasopharyngitis	HT vs NG	106	23489	0.207272	0.513808	1.23032	0.449422	3.36806	0.686652
433.1	Occlusion and stenosis of precerebral arteries	HT vs NG	187	24223	0.136275	0.346487	1.146	0.581096	2.26006	0.694094
386	Vertiginous syndromes and other disorders of vestibular system	HT vs NG	482	24386	-0.107176	0.274805	0.898368	0.524246	1.53948	0.696531
740.1	Osteoarthritis; localized	HT vs NG	375	23941	-0.0986446	0.25403	0.906065	0.550712	1.49071	0.69778
117	Mycoses	HT vs NG	110	24540	0.198128	0.513501	1.21912	0.4456	3.33539	0.699617
785	Abdominal pain	HT vs NG	1803	22895	-0.0567019	0.147722	0.944876	0.707345	1.26217	0.701096
707	Chronic ulcer of skin	HT vs NG	223	24933	-0.13564	0.364067	0.873157	0.427752	1.78235	0.70947
512	Other symptoms of respiratory system	HT vs NG	2585	21338	0.0410818	0.110822	1.04194	0.83851	1.29472	0.71086
789	Nausea and vomiting	HT vs NG	946	23838	0.0696393	0.190273	1.07212	0.738381	1.55671	0.714367
334	Degenerative disease of the spinal cord	HT vs NG	150	22726	-0.167361	0.458846	0.845894	0.344142	2.07919	0.715304
313	Pervasive developmental disorders	HT vs NG	152	24727	0.185425	0.511792	1.20373	0.441451	3.28227	0.717124
288.11	Neutropenia	HT vs NG	158	22804	-0.181663	0.510059	0.833883	0.306856	2.26608	0.721721
743	Osteoporosis, osteopenia and pathological fracture	HT vs NG	343	24681	-0.0907066	0.269524	0.913286	0.538497	1.54892	0.736461
446.9	Arteritis NOS	HT vs NG	119	23803	-0.171529	0.512889	0.842375	0.308266	2.30189	0.738049
649	Other conditions or status of the mother complicating pregnancy, childbirth, or the puerperium	HT vs NG	177	25026	-0.198158	0.595895	0.82024	0.255097	2.63741	0.739483
790.8	Elevated C-reactive protein (CRP)	HT vs NG	166	23137	-0.1615	0.510026	0.850867	0.313126	2.31209	0.751509
764	Sciatica	HT vs NG	146	24650	0.12967	0.421326	1.13845	0.498511	2.59989	0.758261
355.1	Chronic pain syndrome	HT vs NG	152	24265	-0.130989	0.458627	0.877228	0.357044	2.15528	0.775177
327.3	Sleep apnea	HT vs NG	532	23592	-0.0651442	0.230463	0.936932	0.596395	1.47191	0.777432
433.31	Transient cerebral ischemia	HT vs NG	286	24223	-0.0906086	0.325926	0.913375	0.482186	1.73015	0.78101
916	Contusion	HT vs NG	104	25041	0.142524	0.514096	1.15318	0.421008	3.15867	0.781602
720	Spinal stenosis	HT vs NG	150	24147	0.0948549	0.368767	1.0995	0.533697	2.26514	0.797007
292.1	Aphasia/speech disturbance	HT vs NG	188	23312	0.0985751	0.389237	1.1036	0.514619	2.36666	0.800073
377.3	Optic neuritis/neuropathy	HT vs NG	136	24431	0.115353	0.459548	1.12227	0.455955	2.76231	0.801804
274.1	Gout	HT vs NG	185	24949	-0.0948508	0.391135	0.909509	0.422538	1.95771	0.808392
341	Other demyelinating diseases of central nervous system	HT vs NG	139	22726	-0.121244	0.511067	0.885818	0.325324	2.41198	0.812473
269	Proteinuria	HT vs NG	362	24214	-0.0727415	0.310722	0.929841	0.505728	1.70963	0.814904
348.2	Cerebral edema and compression of brain	HT vs NG	143	22726	-0.118586	0.510476	0.888175	0.326567	2.4156	0.816301
626	Disorders of menstruation and other abnormal bleeding from female genital tract	HT vs NG	274	24348	-0.0895651	0.41833	0.914329	0.402729	2.07583	0.830468
721.1	Spondylosis without myelopathy	HT vs NG	248	24147	-0.0689912	0.327196	0.933335	0.491499	1.77236	0.833
506	Empyema and pneumothorax	HT vs NG	171	22310	0.087856	0.419558	1.09183	0.479756	2.4848	0.834135
295.2	Paranoid disorders	HT vs NG	220	20869	0.0973408	0.471326	1.10224	0.437596	2.77636	0.836381
772.2	Spasm of muscle	HT vs NG	117	23875	-0.120114	0.588219	0.886819	0.279984	2.80891	0.838198
473	Diseases of the larynx and vocal cords	HT vs NG	208	23489	-0.0780429	0.388215	0.924925	0.432167	1.97953	0.840675
327	Sleep disorders	HT vs NG	1063	23592	-0.0334793	0.17073	0.967075	0.692042	1.35141	0.844535
588.1	Renal osteodystrophy	HT vs NG	194	22241	0.0711147	0.367098	1.0737	0.522883	2.20478	0.846394
459	Other disorders of circulatory system	HT vs NG	196	24071	0.0691548	0.365453	1.0716	0.523544	2.19338	0.849912
367	Disorders of refraction and accommodation; blindness and low vision	HT vs NG	212	24926	0.0639808	0.387858	1.06607	0.498465	2.28002	0.868976
722.6	Degeneration of intervertebral disc	HT vs NG	253	24147	0.0513791	0.312824	1.05272	0.570207	1.94355	0.86954
564.1	Irritable Bowel Syndrome	HT vs NG	188	22406	-0.0686293	0.457248	0.933673	0.381046	2.28777	0.880692
241	Nontoxic nodular goiter	HT vs NG	148	23926	-0.0679994	0.458918	0.934261	0.38004	2.29672	0.882206
528	Diseases of the oral soft tissues, excluding lesions specific for gingiva and tongue	HT vs NG	151	24796	0.0673385	0.458699	1.06966	0.435303	2.62844	0.883287
290.2	Delirium due to conditions classified elsewhere	HT vs NG	154	23312	-0.0619495	0.458802	0.93993	0.382433	2.31012	0.892592
290	Delirium dementia and amnestic and other cognitive disorders	HT vs NG	346	23312	0.038717	0.298703	1.03948	0.578833	1.86671	0.896869
286.2	Encounter for long-term (current) use of anticoagulants	HT vs NG	343	22778	0.0377588	0.298453	1.03848	0.578562	1.86401	0.899324
591	Urinary tract infection	HT vs NG	668	23719	0.0251354	0.205093	1.02545	0.686022	1.53283	0.902458
395.2	Nonrheumatic aortic valve disorders	HT vs NG	155	24070	0.0473238	0.392131	1.04846	0.486142	2.26121	0.903942
427.21	Atrial fibrillation	HT vs NG	334	22314	-0.0308636	0.272555	0.969608	0.56832	1.65424	0.909842
386.9	Dizziness and giddiness (Light-headedness and vertigo)	HT vs NG	453	24386	0.0296107	0.266352	1.03005	0.611134	1.73613	0.911481
980	Encounter for long-term (current) use of antibiotics	HT vs NG	182	24924	0.0449123	0.418952	1.04594	0.460136	2.37752	0.914629
348.9	Other conditions of brain, NOS	HT vs NG	174	22726	0.0446221	0.419327	1.04563	0.459665	2.37858	0.915254
295	Schizophrenia and other psychotic disorders	HT vs NG	467	20869	0.0343721	0.338196	1.03497	0.533396	2.00819	0.919047
327.32	Obstructive sleep apnea	HT vs NG	438	23592	0.0242206	0.243062	1.02452	0.636239	1.64975	0.920624
585.4	Chronic kidney disease, Stage I or II	HT vs NG	208	22241	0.0410685	0.418336	1.04192	0.458925	2.36554	0.921796
427.1	Paroxysmal tachycardia, unspecified	HT vs NG	145	22314	0.0450047	0.459181	1.04603	0.425287	2.57281	0.921924
244	Hypothyroidism	HT vs NG	619	23926	0.0197385	0.205675	1.01993	0.681551	1.52632	0.923545
255	Disorders of adrenal glands	HT vs NG	159	24442	0.0384348	0.42021	1.03918	0.456039	2.368	0.927122
740.11	Osteoarthrosis, localized, primary	HT vs NG	347	23941	-0.0213957	0.254611	0.978832	0.594263	1.61227	0.93303
401.22	Hypertensive chronic kidney disease	HT vs NG	391	21863	0.0220436	0.263186	1.02229	0.610302	1.71239	0.93325
697	Sarcoidosis	HT vs NG	118	24288	0.0397155	0.513122	1.04051	0.380601	2.84463	0.938306
459.9	Circulatory disease NEC	HT vs NG	137	24071	-0.0332019	0.459849	0.967343	0.39278	2.38238	0.942441
425.1	Primary/intrinsic cardiomyopathies	HT vs NG	226	24363	0.0235411	0.364039	1.02382	0.501588	2.08978	0.94844
686	Other local infections of skin and subcutaneous tissue	HT vs NG	143	24537	0.0285404	0.45903	1.02895	0.418467	2.53005	0.950423
501	Pneumonitis due to inhalation of food or vomitus	HT vs NG	122	22310	0.0287336	0.512169	1.02915	0.377148	2.80832	0.955261
771.1	Swelling of limb	HT vs NG	351	24298	0.0157082	0.29766	1.01583	0.566825	1.82052	0.957913
350.2	Abnormality of gait	HT vs NG	263	24276	-0.0145128	0.312877	0.985592	0.53379	1.8198	0.963003
464	Acute sinusitis	HT vs NG	194	24242	-14.5585	358.394	4.76e-07	0	Inf	0.967598
747.11	Cardiac shunt/ heart septal defect	HT vs NG	127	24945	-14.2689	362.174	6.35e-07	0	Inf	0.968573
433.6	Acute, but ill-defined cerebrovascular disease	HT vs NG	100	24223	-14.1154	368.288	7.41e-07	0	Inf	0.969427
371.1	Uveitis, noninfectious or NOS	HT vs NG	153	24569	0.0174006	0.458373	1.01755	0.414364	2.4988	0.969718
840	Sprains and strains	HT vs NG	166	24914	0.0168692	0.45745	1.01701	0.414894	2.49296	0.970583
505	Other pulmonary inflamation or edema	HT vs NG	110	22310	-14.2976	392.161	6.18e-07	0	Inf	0.970917
509.3	Pulmonary insufficiency or respiratory failure following trauma and surgery	HT vs NG	115	22310	-14.2854	397.771	6.25e-07	0	Inf	0.971351
706	Diseases of sebaceous glands	HT vs NG	102	24883	0.0209355	0.589408	1.02116	0.321646	3.24195	0.971665
367.9	Blindness and low vision	HT vs NG	128	24926	-0.0161302	0.511431	0.983999	0.361124	2.68123	0.974839
655	Known or suspected fetal abnormality affecting management of mother	HT vs NG	157	25046	-14.6237	483.561	4.46e-07	0	Inf	0.975874
475	Chronic sinusitis	HT vs NG	239	23489	0.0106051	0.363276	1.01066	0.495883	2.05983	0.976711
446	Polyarteritis nodosa and allied conditions	HT vs NG	204	23803	0.0103326	0.365015	1.01039	0.49406	2.06631	0.977417
340.1	Migrain with aura	HT vs NG	101	23607	-14.7618	573.814	3.88e-07	0	Inf	0.979476
350.3	Lack of coordination	HT vs NG	108	24276	-15.3833	602.635	2.09e-07	0	Inf	0.979635
396	Abnormal heart sounds	HT vs NG	148	24070	0.0114039	0.45873	1.01147	0.411599	2.4856	0.980167
366	Cataract	HT vs NG	144	25041	-0.00936568	0.393043	0.990678	0.45853	2.14041	0.980989
689	Disorder of skin and subcutaneous tissue NOS	HT vs NG	145	24936	-0.0102269	0.458907	0.989825	0.402651	2.43326	0.98222
763	Thoracic or lumbosacral neuritis or radiculitis, unspecified	HT vs NG	134	24650	-0.00993614	0.459758	0.990113	0.402097	2.43803	0.982758
278.4	Abnormal weight gain	HT vs NG	197	23239	0.00725934	0.457908	1.00729	0.410557	2.47134	0.987351
296.1	Bipolar	HT vs NG	280	20869	0.004865	0.417876	1.00488	0.443006	2.27938	0.990711
599.2	Retention of urine	HT vs NG	138	24092	0.00391975	0.459746	1.00393	0.407717	2.47199	0.993197

## Sheet: Table_S4
Table S4:	Clinical associations for high ANA titer (>=1:640) compared to low ANA titer (<=1:80) in VUMC, adjusted by age at ANA test, sex, and race
phenotype	description	Exposure	n_cases	n_controls	beta	SE	OR	LCI	UCI	p
571	Chronic liver disease and cirrhosis	HT vs LT	658	3120	1.60633	0.0968165	4.98447	4.12294	6.02602	8.03386e-62
571.5	Other chronic nonalcoholic liver disease	HT vs LT	635	3120	1.61349	0.0980916	5.0203	4.14221	6.08453	8.55502e-61
571.51	Cirrhosis of liver without mention of alcohol	HT vs LT	499	3120	1.71588	0.107205	5.56158	4.50758	6.86203	1.16679e-57
571.8	Liver abscess and sequelae of chronic liver disease	HT vs LT	266	3120	1.96074	0.137337	7.10457	5.42793	9.29912	3.05144e-46
572	Ascites (non malignant)	HT vs LT	195	3120	2.01428	0.158167	7.49534	5.49739	10.2194	3.77274e-37
571.81	Portal hypertension	HT vs LT	191	3120	1.9951	0.159195	7.35294	5.3821	10.0455	4.96132e-36
573.9	Abnormal serum enzyme levels	HT vs LT	128	3120	2.37821	0.192081	10.7856	7.40188	15.7162	3.30037e-35
573	Other disorders of liver	HT vs LT	589	3120	1.15068	0.103783	3.16033	2.57864	3.87324	1.44555e-28
790.6	Other abnormal blood chemistry	HT vs LT	181	4046	1.68261	0.157286	5.37958	3.95243	7.32205	1.04241e-26
317.1	Alcoholism	HT vs LT	171	3969	1.67616	0.16454	5.34499	3.87158	7.37915	2.268e-24
317	Alcohol-related disorders	HT vs LT	184	3969	1.6079	0.158822	4.99233	3.65688	6.81547	4.32798e-24
317.11	Alcoholic liver damage	HT vs LT	158	3969	1.69741	0.170914	5.45976	3.90561	7.63235	3.04071e-23
790	Nonspecific findings on examination of blood	HT vs LT	235	4046	1.35729	0.140044	3.88564	2.95294	5.11294	3.26459e-22
530.2	Esophageal bleeding (varices/hemorrhage)	HT vs LT	140	3915	1.72702	0.180001	5.62389	3.952	8.00308	8.43213e-22
318	Tobacco use disorder	HT vs LT	205	3969	1.35463	0.150396	3.87531	2.88594	5.20387	2.11635e-19
300.1	Anxiety disorder	HT vs LT	155	3829	1.42028	0.171784	4.13826	2.95523	5.79487	1.36477e-16
278	Overweight, obesity and other hyperalimentation	HT vs LT	217	4102	1.18869	0.145773	3.28278	2.46693	4.36845	3.50946e-16
300	Anxiety disorders	HT vs LT	182	3829	1.30866	0.160709	3.70121	2.70113	5.07157	3.8549e-16
278.1	Obesity	HT vs LT	178	4102	1.28554	0.158963	3.61664	2.64846	4.93874	6.11143e-16
514	Abnormal findings examination of lungs	HT vs LT	136	4222	1.42434	0.179163	4.1551	2.92466	5.90322	1.86593e-15
338	Pain	HT vs LT	118	4241	1.41132	0.191616	4.10138	2.81723	5.97087	1.76673e-13
276.4	Acid-base balance disorder	HT vs LT	129	3943	1.33799	0.184553	3.81136	2.65452	5.47236	4.17095e-13
276	Disorders of fluid, electrolyte, and acid-base balance	HT vs LT	365	3943	0.870626	0.120208	2.38841	1.88706	3.02295	4.3993e-13
287	Purpura and other hemorrhagic conditions	HT vs LT	178	3961	1.10061	0.160951	3.00599	2.19272	4.12089	8.02279e-12
276.41	Acidosis	HT vs LT	114	3943	1.3314	0.195886	3.78635	2.57916	5.55856	1.06965e-11
287.3	Thrombocytopenia	HT vs LT	169	3961	1.1124	0.164712	3.04166	2.20244	4.20064	1.44195e-11
292.4	Altered mental status	HT vs LT	111	4144	1.30083	0.197865	3.67235	2.49182	5.41215	4.88731e-11
276.1	Electrolyte imbalance	HT vs LT	266	3943	0.900834	0.13737	2.46166	1.8806	3.22225	5.46402e-11
286.7	Other and unspecified coagulation defects	HT vs LT	102	3961	1.34	0.206498	3.81905	2.54789	5.7244	8.63056e-11
530	Diseases of esophagus	HT vs LT	316	3915	0.78954	0.128939	2.20238	1.71056	2.83562	9.16136e-10
250	Diabetes mellitus	HT vs LT	241	4035	0.86624	0.14265	2.37795	1.79795	3.14506	1.25932e-09
585.1	Acute renal failure	HT vs LT	235	3890	0.875163	0.14527	2.39927	1.80477	3.18959	1.69748e-09
292	Neurological disorders	HT vs LT	156	4144	1.02378	0.17088	2.7837	1.99144	3.89115	2.0824e-09
276.12	Hyposmolality and/or hyponatremia	HT vs LT	104	3943	1.22654	0.207259	3.4094	2.2712	5.118	3.26091e-09
573.7	Abnormal results of function study of liver	HT vs LT	337	3120	0.773244	0.137885	2.16678	1.65366	2.83913	2.04814e-08
579	Other symptoms involving abdomen and pelvis	HT vs LT	100	4144	1.17582	0.21103	3.24078	2.14298	4.90097	2.52114e-08
286	Coagulation defects	HT vs LT	201	3961	0.857728	0.156435	2.3578	1.73519	3.20381	4.18219e-08
427	Cardiac dysrhythmias	HT vs LT	252	3975	0.749758	0.143433	2.11649	1.5978	2.80355	1.72061e-07
260	Protein-calorie malnutrition	HT vs LT	133	4086	0.892511	0.187394	2.44125	1.69083	3.52473	1.90962e-06
585	Renal failure	HT vs LT	373	3890	0.577766	0.123334	1.78205	1.39938	2.26937	2.80539e-06
296	Mood disorders	HT vs LT	192	3829	0.764354	0.166237	2.14761	1.55043	2.97481	4.26599e-06
512.7	Shortness of breath	HT vs LT	248	3770	0.659678	0.14419	1.93417	1.458	2.56585	4.76058e-06
428	Congestive heart failure; nonhypertensive	HT vs LT	125	4194	0.84872	0.192555	2.33665	1.60209	3.40801	1.04487e-05
770	Myalgia and myositis unspecified	HT vs LT	191	4154	-1.31389	0.302269	0.268773	0.148624	0.486052	1.3817e-05
250.2	Type 2 diabetes	HT vs LT	183	4035	0.700345	0.164957	2.01445	1.45795	2.78336	2.17985e-05
509.1	Respiratory failure	HT vs LT	148	3917	0.750343	0.181385	2.11773	1.48413	3.02181	3.52274e-05
507	Pleurisy; pleural effusion	HT vs LT	154	3917	0.737403	0.1806	2.0905	1.4673	2.97838	4.44439e-05
285	Other anemias	HT vs LT	311	3893	0.54664	0.134189	1.72744	1.32794	2.24712	4.62782e-05
509	Respiratory failure, insufficiency, arrest	HT vs LT	174	3917	0.689738	0.169904	1.99319	1.42864	2.78083	4.91637e-05
411	Ischemic Heart Disease	HT vs LT	149	4164	0.701172	0.181942	2.01611	1.41138	2.87996	0.000116285
496	Chronic airway obstruction	HT vs LT	101	4171	0.763374	0.214344	2.1455	1.40954	3.26574	0.000368818
411.4	Coronary atherosclerosis	HT vs LT	117	4164	0.697004	0.204798	2.00773	1.34393	2.99939	0.000665594
296.2	Depression	HT vs LT	159	3829	0.615155	0.186624	1.84994	1.28322	2.66696	0.000979929
288.2	Elevated white blood cell count	HT vs LT	101	4029	0.713858	0.220545	2.04185	1.32524	3.14598	0.00120881
289	Other diseases of blood and blood-forming organs	HT vs LT	117	4029	0.674477	0.208794	1.96301	1.30374	2.95564	0.00123643
782.3	Edema	HT vs LT	100	4251	0.68644	0.218484	1.98663	1.29461	3.04856	0.00167897
261	Vitamin deficiency	HT vs LT	115	4086	0.657905	0.209439	1.93074	1.2807	2.91073	0.00168214
782	Symptoms involving skin and other integumentary tissue	HT vs LT	105	4251	0.658164	0.214196	1.93124	1.26914	2.93876	0.00212123
272.1	Hyperlipidemia	HT vs LT	234	4091	0.456454	0.152893	1.57847	1.16974	2.13001	0.00283159
272	Disorders of lipoid metabolism	HT vs LT	237	4091	0.439635	0.152501	1.55214	1.15112	2.09287	0.00394118
512.9	Other dyspnea	HT vs LT	220	3770	0.451037	0.15778	1.56994	1.15233	2.13889	0.00425449
276.14	Hypopotassemia	HT vs LT	112	3943	0.610511	0.217808	1.84137	1.20154	2.82192	0.00506338
745	Pain in joint	HT vs LT	444	3864	-0.394092	0.144209	0.674292	0.50827	0.894543	0.00628011
561	Symptoms involving digestive system	HT vs LT	135	3958	0.523067	0.203202	1.68719	1.13291	2.51266	0.0100493
288	Diseases of white blood cells	HT vs LT	161	4029	0.462353	0.186218	1.58781	1.10226	2.28723	0.0130335
687.1	Rash and other nonspecific skin eruption	HT vs LT	122	4050	0.505084	0.208354	1.65713	1.10154	2.49293	0.0153436
339	Other headache syndromes	HT vs LT	119	4189	-0.771074	0.3206	0.462516	0.246732	0.867016	0.0161682
508	Pulmonary collapse; interstitial and compensatory emphysema	HT vs LT	134	3917	0.442642	0.203599	1.55682	1.04455	2.3203	0.0296984
760	Back pain	HT vs LT	143	4216	-0.54738	0.262848	0.578464	0.345569	0.968316	0.0372976
401	Hypertension	HT vs LT	442	3824	0.241888	0.120489	1.27365	1.00575	1.61292	0.0446909
418	Nonspecific chest pain	HT vs LT	205	4115	0.321136	0.170651	1.37869	0.986748	1.92632	0.0598595
415	Pulmonary heart disease	HT vs LT	165	4121	0.342399	0.182454	1.40832	0.984904	2.01377	0.0605685
798	Malaise and fatigue	HT vs LT	475	3742	0.218647	0.119785	1.24439	0.983998	1.57369	0.0679508
512	Other symptoms of respiratory system	HT vs LT	415	3770	0.196315	0.125068	1.21691	0.952354	1.55496	0.116493
401.1	Essential hypertension	HT vs LT	408	3824	0.196764	0.125736	1.21746	0.951535	1.55769	0.117607
427.7	Tachycardia NOS	HT vs LT	100	3975	0.351273	0.244262	1.42088	0.88031	2.29338	0.150406
350	Abnormal movement	HT vs LT	100	4265	0.301201	0.237278	1.35148	0.848858	2.15171	0.204298
585.3	Chronic renal failure [CKD]	HT vs LT	187	3890	0.223302	0.180123	1.2502	0.878325	1.77952	0.215079
789	Nausea and vomiting	HT vs LT	143	4213	0.250623	0.211784	1.28483	0.84834	1.94589	0.236655
433	Cerebrovascular disease	HT vs LT	111	4234	-0.236443	0.253393	0.789431	0.48042	1.2972	0.350764
415.2	Chronic pulmonary heart disease	HT vs LT	143	4121	0.182465	0.201887	1.20017	0.807967	1.78276	0.366102
327	Sleep disorders	HT vs LT	167	4164	0.167573	0.191227	1.18243	0.812831	1.72009	0.380865
783	Fever of unknown origin	HT vs LT	156	4195	0.161179	0.204482	1.1749	0.786937	1.75412	0.430563
785	Abdominal pain	HT vs LT	262	4087	0.124034	0.163193	1.13205	0.822157	1.55876	0.447226
530.11	GERD	HT vs LT	165	3915	0.128449	0.198184	1.13706	0.771059	1.6768	0.516899
244.4	Hypothyroidism NOS	HT vs LT	122	4153	0.0993947	0.225236	1.1045	0.710301	1.71748	0.659001
401.2	Hypertensive heart and/or renal disease	HT vs LT	110	3824	0.0999981	0.235497	1.10517	0.696577	1.75343	0.67111
687	Symptoms affecting skin	HT vs LT	220	4050	0.0719318	0.176647	1.07458	0.760107	1.51916	0.683856
740	Osteoarthrosis	HT vs LT	144	4203	0.0513731	0.205712	1.05272	0.703406	1.57549	0.802793
480	Pneumonia	HT vs LT	129	4222	0.0463018	0.225133	1.04739	0.673707	1.62834	0.837053
510	Other diseases of lung	HT vs LT	110	4244	-0.0442746	0.244545	0.956691	0.592394	1.54502	0.856329
591	Urinary tract infection	HT vs LT	132	4169	-0.032431	0.22535	0.968089	0.622434	1.5057	0.885569
530.1	Esophagitis, GERD and related diseases	HT vs LT	192	3915	0.0215225	0.19067	1.02176	0.703146	1.48474	0.910127
244	Hypothyroidism	HT vs LT	128	4153	0.00239922	0.226548	1.0024	0.642984	1.56273	0.99155

## Sheet: Table_S5
Table S5:	Clinical associations for high ANA titer (>=1:640) compared to negative ANA in VUMC, adjusted by age at ANA test, sex, and race
phenotype	description	Exposure	n_cases	n_controls	beta	SE	OR	LCI	UCI	p
571.51	Cirrhosis of liver without mention of alcohol	HT vs NG	2127	17947	1.46278	0.0881513	4.31795	3.6328	5.13232	7.70432e-62
571.8	Liver abscess and sequelae of chronic liver disease	HT vs NG	1124	17947	1.67766	0.105287	5.35302	4.35489	6.57993	3.66818e-57
571.5	Other chronic nonalcoholic liver disease	HT vs NG	3208	17947	1.28665	0.0812518	3.62062	3.0876	4.24567	1.77618e-56
571	Chronic liver disease and cirrhosis	HT vs NG	3411	17947	1.25788	0.0802933	3.51795	3.00568	4.11753	2.58125e-55
571.81	Portal hypertension	HT vs NG	753	17947	1.77705	0.121004	5.91241	4.66406	7.49489	7.93391e-49
572	Ascites (non malignant)	HT vs NG	889	17947	1.61087	0.117324	5.00714	3.97852	6.30171	6.71195e-43
573.9	Abnormal serum enzyme levels	HT vs NG	846	17947	1.53042	0.129558	4.62011	3.58402	5.95572	3.36085e-32
317	Alcohol-related disorders	HT vs NG	937	22164	1.34507	0.120218	3.83846	3.03267	4.85834	4.63541e-29
317.1	Alcoholism	HT vs NG	870	22164	1.35928	0.122795	3.89337	3.06056	4.95281	1.76504e-28
317.11	Alcoholic liver damage	HT vs NG	735	22164	1.39312	0.126834	4.0274	3.14095	5.16402	4.57316e-28
530.2	Esophageal bleeding (varices/hemorrhage)	HT vs NG	607	22255	1.38029	0.130264	3.97607	3.08014	5.13259	3.10586e-26
573	Other disorders of liver	HT vs NG	3629	17947	0.894452	0.0898588	2.446	2.051	2.91706	2.42311e-23
790.6	Other abnormal blood chemistry	HT vs NG	1123	23137	1.14132	0.115531	3.13089	2.49647	3.92654	5.13804e-23
790	Nonspecific findings on examination of blood	HT vs NG	1416	23137	0.982283	0.109717	2.67055	2.15381	3.31126	3.46215e-19
287.3	Thrombocytopenia	HT vs NG	813	22778	1.03551	0.1334	2.81654	2.16852	3.65821	8.33292e-15
287	Purpura and other hemorrhagic conditions	HT vs NG	903	22778	0.974944	0.130272	2.65102	2.05364	3.42218	7.21305e-14
318	Tobacco use disorder	HT vs NG	1424	22164	0.883226	0.119718	2.41869	1.91282	3.05834	1.61211e-13
537	Other disorders of stomach and duodenum	HT vs NG	430	24082	1.17786	0.163538	3.24742	2.35685	4.4745	5.91829e-13
278	Overweight, obesity and other hyperalimentation	HT vs NG	1400	23239	0.791417	0.115394	2.20652	1.75988	2.76652	6.96283e-12
278.1	Obesity	HT vs NG	1153	23239	0.832158	0.123156	2.29827	1.80538	2.92573	1.4091e-11
286.7	Other and unspecified coagulation defects	HT vs NG	544	22778	1.08065	0.160721	2.94658	2.15035	4.03764	1.77131e-11
539	Bariatric surgery	HT vs NG	499	24505	1.09032	0.162645	2.97523	2.16309	4.09229	2.03232e-11
300.1	Anxiety disorder	HT vs NG	1111	20869	0.887842	0.1346	2.42988	1.86643	3.16344	4.2197e-11
287.32	Secondary thrombocytopenia	HT vs NG	148	22778	1.51993	0.237063	4.57192	2.87281	7.27597	1.44072e-10
300	Anxiety disorders	HT vs NG	1340	20869	0.802516	0.128429	2.23115	1.73463	2.86979	4.13844e-10
296.22	Major depressive disorder	HT vs NG	641	20869	1.00104	0.161826	2.72111	1.98151	3.73676	6.1754e-10
276.4	Acid-base balance disorder	HT vs NG	807	22338	0.867028	0.14297	2.37983	1.79824	3.14952	1.32444e-09
573.7	Abnormal results of function study of liver	HT vs NG	1837	17947	0.738858	0.122993	2.09354	1.64508	2.66425	1.88614e-09
276	Disorders of fluid, electrolyte, and acid-base balance	HT vs NG	2174	22338	0.599575	0.101425	1.82134	1.49299	2.22191	3.38952e-09
276.41	Acidosis	HT vs NG	711	22338	0.888117	0.151639	2.43055	1.80562	3.27177	4.71966e-09
960	Poisoning by antibiotics	HT vs NG	319	23296	1.14258	0.201051	3.13485	2.11387	4.64895	1.32326e-08
292.4	Altered mental status	HT vs NG	740	23312	0.839065	0.149547	2.3142	1.72625	3.1024	2.01495e-08
276.1	Electrolyte imbalance	HT vs NG	1577	22338	0.63115	0.114573	1.87977	1.50168	2.35305	3.61481e-08
574.1	Cholelithiasis	HT vs NG	327	24021	1.07632	0.198007	2.93387	1.99019	4.32502	5.45554e-08
579.2	Splenomegaly	HT vs NG	382	23648	1.07092	0.197847	2.91806	1.98009	4.30037	6.2018e-08
286	Coagulation defects	HT vs NG	1117	22778	0.703271	0.131253	2.02035	1.56207	2.61307	8.40898e-08
579	Other symptoms involving abdomen and pelvis	HT vs NG	572	23648	0.903862	0.168818	2.46912	1.77354	3.4375	8.60088e-08
455	Hemorrhoids	HT vs NG	278	23500	1.11322	0.212312	3.04416	2.00791	4.6152	1.57687e-07
530	Diseases of esophagus	HT vs NG	1769	22255	0.561421	0.108246	1.75316	1.41802	2.16752	2.14249e-07
733	Other disorders of bone and cartilage	HT vs NG	159	24655	1.25645	0.246088	3.51294	2.16868	5.69042	3.29549e-07
585.1	Acute renal failure	HT vs NG	1383	22241	0.608704	0.120337	1.83805	1.45186	2.32696	4.22911e-07
514	Abnormal findings examination of lungs	HT vs NG	999	23816	0.658819	0.132927	1.93251	1.48926	2.50767	7.18638e-07
276.12	Hyposmolality and/or hyponatremia	HT vs NG	638	22338	0.801954	0.163764	2.22989	1.61765	3.07385	9.73004e-07
585	Renal failure	HT vs NG	2017	22241	0.511226	0.1066	1.66733	1.35295	2.05477	1.62077e-06
306	Other mental disorder	HT vs NG	958	20869	0.721573	0.152525	2.05767	1.52596	2.77464	2.23581e-06
216.1	Screening for malignant neoplasms of the skin	HT vs NG	611	24371	0.765634	0.162413	2.15036	1.56409	2.95637	2.42744e-06
573.3	Hepatomegaly	HT vs NG	174	17947	1.33208	0.28559	3.78893	2.1648	6.63156	3.09629e-06
574	Cholelithiasis and cholecystitis	HT vs NG	422	24021	0.877563	0.18997	2.40503	1.65735	3.49001	3.84714e-06
277.4	Disorders of bilirubin excretion	HT vs NG	165	24675	1.27476	0.277348	3.57785	2.07749	6.16177	4.30163e-06
452	Other venous embolism and thrombosis	HT vs NG	512	23500	0.820885	0.178886	2.27251	1.60042	3.22684	4.45651e-06
770	Myalgia and myositis unspecified	HT vs NG	1225	23625	-1.3419	0.293062	0.261348	0.14715	0.464171	4.6741e-06
260	Protein-calorie malnutrition	HT vs NG	714	23184	0.700317	0.153521	2.01439	1.49095	2.72159	5.07379e-06
276.6	Fluid overload	HT vs NG	436	22338	0.843021	0.185708	2.32338	1.61451	3.34347	5.63875e-06
250.3	Insulin pump user	HT vs NG	470	22844	0.814968	0.180235	2.2591	1.58678	3.21629	6.13467e-06
316	Substance addiction and disorders	HT vs NG	595	22164	0.907938	0.200881	2.4792	1.67232	3.67541	6.19069e-06
965	Poisoning by analgesics, antipyretics, and antirheumatics	HT vs NG	284	23296	1.01542	0.227912	2.76051	1.76599	4.31512	8.37733e-06
569	Other disorders of intestine	HT vs NG	234	24428	1.05903	0.239448	2.88358	1.80348	4.61057	9.74229e-06
292	Neurological disorders	HT vs NG	1132	23312	0.59935	0.135574	1.82094	1.39602	2.37518	9.83145e-06
418.1	Precordial pain	HT vs NG	351	23117	0.926936	0.20988	2.52676	1.6746	3.81256	1.00307e-05
745	Pain in joint	HT vs NG	3147	21463	-0.587813	0.134041	0.555541	0.427187	0.72246	1.15813e-05
797	Shock	HT vs NG	376	24744	0.852567	0.196293	2.34566	1.59653	3.4463	1.40326e-05
285	Other anemias	HT vs NG	1699	22246	0.497683	0.115415	1.6449	1.31189	2.06245	1.61689e-05
348.8	Encephalopathy, not elsewhere classified	HT vs NG	416	22726	0.807473	0.187531	2.24223	1.55257	3.23825	1.66378e-05
211	Benign neoplasm of other parts of digestive system	HT vs NG	102	24777	1.3072	0.304341	3.6958	2.03539	6.71071	1.74555e-05
278.11	Morbid obesity	HT vs NG	590	23239	0.75685	0.177933	2.13155	1.50396	3.02103	2.10393e-05
427.5	Arrhythmia (cardiac) NOS	HT vs NG	633	22314	0.713278	0.168306	2.04067	1.46726	2.83816	2.25523e-05
961	Poisoning by other anti-infectives	HT vs NG	109	23296	1.30581	0.313251	3.69069	1.99739	6.81949	3.06493e-05
977	Personal history of allergy to medicinal agents	HT vs NG	177	23296	1.11383	0.275614	3.04602	1.7747	5.22805	5.31604e-05
960.1	Adverse effects of antibacterials (not penicillins)	HT vs NG	153	23296	1.1572	0.286523	3.18101	1.81414	5.57774	5.3736e-05
555	Inflammatory bowel disease and other gastroenteritis and colitis	HT vs NG	154	22406	1.19098	0.295972	3.29031	1.84204	5.87723	5.72277e-05
216	Benign neoplasm of skin	HT vs NG	677	24371	0.655826	0.163303	1.92673	1.39899	2.65355	5.91929e-05
960.2	Allergy/adverse effect of penicillin	HT vs NG	158	23296	1.12653	0.286035	3.08495	1.76104	5.40412	8.20073e-05
296	Mood disorders	HT vs NG	1246	20869	0.558832	0.143003	1.74863	1.32121	2.31433	9.31251e-05
578	Gastrointestinal hemorrhage	HT vs NG	526	23648	0.725437	0.185729	2.06563	1.43535	2.97268	9.38809e-05
428.2	Heart failure NOS	HT vs NG	210	23840	0.943124	0.246879	2.56799	1.58287	4.16621	0.000133351
304	Adjustment reaction	HT vs NG	221	20869	1.0145	0.265587	2.75798	1.63877	4.64155	0.000133547
275	Disorders of mineral metabolism	HT vs NG	549	24280	0.687108	0.180377	1.98796	1.39594	2.83105	0.000139368
578.2	Blood in stool	HT vs NG	274	23648	0.906757	0.238152	2.47628	1.55268	3.94928	0.000140393
567	Peritonitis and retroperitoneal infections	HT vs NG	139	24428	1.10119	0.289274	3.00775	1.70611	5.30245	0.000140813
550	Abdominal hernia	HT vs NG	351	24692	0.767147	0.20605	2.15361	1.43805	3.22523	0.00019678
741.4	Joint effusions	HT vs NG	209	24206	0.958376	0.258553	2.60746	1.57084	4.32815	0.000209984
175	Acquired absence of breast	HT vs NG	253	24349	0.866407	0.238652	2.37835	1.48981	3.79683	0.000282961
427	Cardiac dysrhythmias	HT vs NG	1737	22314	0.433262	0.121223	1.54228	1.21612	1.95592	0.000351452
573.5	Jaundice (not of newborn)	HT vs NG	320	17947	0.907345	0.264166	2.47774	1.47636	4.15832	0.000593093
315	Develomental delays and disorders	HT vs NG	107	24727	1.21755	0.354501	3.37891	1.68663	6.76916	0.000593523
575	Other biliary tract disease	HT vs NG	520	24021	0.658318	0.193636	1.93154	1.32153	2.82312	0.000674404
507	Pleurisy; pleural effusion	HT vs NG	876	22310	0.516309	0.15296	1.67583	1.24173	2.26169	0.000736961
277	Other disorders of metabolism	HT vs NG	318	24675	0.793493	0.236118	2.21111	1.39194	3.51235	0.000777811
296.2	Depression	HT vs NG	901	20869	0.539883	0.162801	1.71581	1.24706	2.36074	0.000912486
772.3	Muscle weakness	HT vs NG	398	23875	0.67926	0.204868	1.97242	1.32011	2.94704	0.000914468
573.4	Acute and subacute necrosis of liver	HT vs NG	393	17947	0.796816	0.241837	2.21847	1.38101	3.56376	0.000984765
276.13	Hyperpotassemia	HT vs NG	502	22338	0.62356	0.190125	1.86556	1.2852	2.70798	0.00103902
250	Diabetes mellitus	HT vs NG	1565	22844	0.386739	0.11813	1.47217	1.1679	1.85572	0.001061
967	Adverse effects of sedatives or other central nervous system depressants and anesthetics	HT vs NG	135	23296	1.03402	0.320524	2.81236	1.5005	5.27116	0.00125514
741	Symptoms and disorders of the joints	HT vs NG	472	24206	0.63367	0.196791	1.88451	1.28141	2.77148	0.00128184
394	Rheumatic disease of the heart valves	HT vs NG	217	24070	0.808543	0.25233	2.24463	1.36886	3.68072	0.00135387
195	Cancer, suspected or other	HT vs NG	117	24567	0.993253	0.311517	2.7	1.46621	4.97202	0.00143043
585.31	Renal dialysis	HT vs NG	194	22241	0.939009	0.295646	2.55745	1.43268	4.56526	0.00149254
687.4	Disturbance of skin sensation	HT vs NG	803	22739	-1.06578	0.337884	0.344458	0.177633	0.667958	0.0016089
411	Ischemic Heart Disease	HT vs NG	795	23770	0.467201	0.151771	1.59552	1.18498	2.14829	0.00208172
338	Pain	HT vs NG	1114	23628	0.443614	0.144156	1.55833	1.17476	2.06713	0.00208874
994.2	Sepsis	HT vs NG	620	24438	0.53807	0.177455	1.7127	1.20956	2.42512	0.0024282
411.4	Coronary atherosclerosis	HT vs NG	565	23770	0.516195	0.171125	1.67564	1.19816	2.34339	0.00255732
272	Disorders of lipoid metabolism	HT vs NG	1171	23493	0.398673	0.13255	1.48985	1.14898	1.93184	0.00263223
272.1	Hyperlipidemia	HT vs NG	1170	23493	0.398261	0.132563	1.48923	1.14848	1.93109	0.00266186
454	Varicose veins	HT vs NG	163	23500	0.879719	0.295681	2.41022	1.35011	4.30275	0.00292769
994	Sepsis and SIRS	HT vs NG	668	24438	0.51305	0.174817	1.67038	1.18579	2.353	0.0033379
276.11	Hyperosmolality and/or hypernatremia	HT vs NG	141	22338	0.903157	0.308595	2.46738	1.34758	4.5177	0.00342608
155.1	Malignant neoplasm of liver, primary	HT vs NG	137	24734	0.84658	0.290759	2.33166	1.31876	4.12254	0.00359564
560	Intestinal obstruction without mention of hernia	HT vs NG	182	22406	0.852522	0.293616	2.34555	1.31921	4.17038	0.00368981
242	Thyrotoxicosis with or without goiter	HT vs NG	130	23926	0.929543	0.321508	2.53335	1.34903	4.75739	0.0038378
394.7	Disease of tricuspid valve	HT vs NG	111	24070	0.969919	0.337555	2.63773	1.36112	5.11168	0.00406128
965.1	Opiates and related narcotics causing adverse effects in therapeutic use	HT vs NG	130	23296	0.945081	0.334996	2.57302	1.33441	4.96132	0.00478481
512.7	Shortness of breath	HT vs NG	1646	21338	0.338267	0.121023	1.40251	1.10634	1.77797	0.00518909
289	Other diseases of blood and blood-forming organs	HT vs NG	716	22804	0.493486	0.178804	1.63802	1.15376	2.32552	0.00578144
428	Congestive heart failure; nonhypertensive	HT vs NG	779	23840	0.432513	0.157548	1.54112	1.1317	2.09868	0.00604608
155	Cancer of liver and intrahepatic bile duct	HT vs NG	143	24734	0.787739	0.289756	2.19842	1.24585	3.87932	0.00655526
426	Cardiac conduction disorders	HT vs NG	464	22314	0.55514	0.204492	1.74218	1.16688	2.60112	0.00663295
338.1	Acute pain	HT vs NG	506	23628	0.550607	0.202951	1.73431	1.16512	2.58155	0.00666767
338.2	Chronic pain	HT vs NG	757	23628	0.456098	0.171701	1.5779	1.127	2.2092	0.00789934
586.2	Cyst of kidney, acquired	HT vs NG	119	22241	0.862639	0.325976	2.36941	1.25073	4.48865	0.00813714
356	Hereditary and idiopathic peripheral neuropathy	HT vs NG	340	24242	-1.19636	0.453594	0.302292	0.124257	0.735417	0.00835155
339	Other headache syndromes	HT vs NG	809	23607	-0.795079	0.306578	0.451546	0.247592	0.823505	0.00950326
260.2	severe protein-calorie malnutrition	HT vs NG	257	23184	0.680252	0.263506	1.97438	1.17795	3.30926	0.00983607
480.1	Bacterial pneumonia	HT vs NG	220	23912	0.705608	0.273398	2.02508	1.18501	3.46069	0.00985465
348	Other conditions of brain	HT vs NG	690	22726	0.443252	0.174449	1.55776	1.10664	2.19278	0.0110577
760	Back pain	HT vs NG	933	23904	-0.622851	0.248034	0.536413	0.329889	0.872228	0.0120338
351	Other peripheral nerve disorders	HT vs NG	332	24265	-1.45653	0.581888	0.233042	0.0744941	0.729035	0.0123105
280.1	Iron deficiency anemias, unspecified or not due to blood loss	HT vs NG	424	22246	0.547458	0.219918	1.72885	1.12347	2.66046	0.0127968
585.34	Chronic Kidney Disease, Stage IV	HT vs NG	161	22241	0.735092	0.298034	2.08567	1.16293	3.74057	0.0136453
564	Functional digestive disorders	HT vs NG	593	22406	0.474363	0.192754	1.60699	1.10138	2.34471	0.013856
428.4	Heart failure with preserved EF [Diastolic heart failure]	HT vs NG	187	23840	0.638715	0.263252	1.89405	1.13059	3.17304	0.0152558
781	Symptoms involving nervous and musculoskeletal systems	HT vs NG	163	24908	0.769456	0.317139	2.15859	1.15935	4.01906	0.0152562
288.2	Elevated white blood cell count	HT vs NG	672	22804	0.446096	0.186566	1.5622	1.08375	2.25188	0.0167987
250.2	Type 2 diabetes	HT vs NG	1069	22844	0.329144	0.13909	1.38978	1.05816	1.82533	0.0179616
696	Psoriasis and related disorders	HT vs NG	136	24288	0.78764	0.334354	2.1982	1.14146	4.23327	0.0184875
496.2	Chronic bronchitis	HT vs NG	131	23736	0.727772	0.309822	2.07046	1.12808	3.80009	0.0188241
427.22	Atrial flutter	HT vs NG	101	22314	0.840112	0.359034	2.31663	1.14615	4.68243	0.0192877
594.1	Calculus of kidney	HT vs NG	224	24733	0.650778	0.281018	1.91703	1.10515	3.32534	0.0205699
261	Vitamin deficiency	HT vs NG	760	23184	0.412753	0.178404	1.51097	1.06511	2.14347	0.0206901
280	Iron deficiency anemias	HT vs NG	520	22246	0.469001	0.203227	1.5984	1.07323	2.38054	0.021012
270.3	Disorders of plasma protein metabolism	HT vs NG	384	24214	-0.815196	0.361192	0.442553	0.218028	0.898292	0.0240105
578.1	Hematemesis	HT vs NG	101	23648	0.8967	0.397942	2.4515	1.12382	5.34769	0.0242374
772	Symptoms of the muscles	HT vs NG	694	23875	0.411031	0.183438	1.50837	1.05284	2.16099	0.025045
198	Secondary malignant neoplasm	HT vs NG	157	24567	0.659167	0.296313	1.93318	1.08155	3.45541	0.0261105
949	Allergies, other	HT vs NG	160	23806	0.723362	0.331512	2.06135	1.07637	3.94767	0.0291088
599.3	Dysuria	HT vs NG	215	24092	0.650576	0.30216	1.91664	1.06008	3.46533	0.031312
286.9	Abnormal coagulation profile	HT vs NG	116	22778	0.791331	0.372447	2.20633	1.06326	4.57829	0.0336132
979	Adverse drug events and drug allergies	HT vs NG	398	23296	0.496628	0.234455	1.64317	1.03779	2.60169	0.0341559
136	Other infectious and parasitic diseases	HT vs NG	165	24844	0.700764	0.331357	2.01529	1.05264	3.85828	0.0344441
415.21	Primary pulmonary hypertension	HT vs NG	250	23617	-1.2298	0.583358	0.29235	0.0931835	0.917206	0.0350183
578.9	Hemorrhage of gastrointestinal tract	HT vs NG	208	23648	0.613505	0.292083	1.84689	1.04187	3.27392	0.0356897
594	Urinary calculus	HT vs NG	259	24733	0.568462	0.270837	1.76555	1.03834	3.00207	0.0358249
696.41	Psoriasis vulgaris	HT vs NG	112	24288	0.770881	0.372792	2.16167	1.04103	4.48865	0.0386533
261.4	Vitamin D deficiency	HT vs NG	572	23184	0.425113	0.205719	1.52976	1.02215	2.28947	0.0387835
740.2	Osteoarthrosis, generalized	HT vs NG	269	23941	-0.794053	0.387977	0.452009	0.211297	0.966941	0.0406927
681.5	Cellulitis and abscess of leg, except foot	HT vs NG	119	24537	0.757205	0.371302	2.13231	1.02989	4.41477	0.0414174
535.2	Atrophic gastritis	HT vs NG	107	24082	0.80716	0.396206	2.24153	1.03107	4.87307	0.0416278
696.4	Psoriasis	HT vs NG	131	24288	0.714039	0.351098	2.04222	1.02623	4.06409	0.0419786
509	Respiratory failure, insufficiency, arrest	HT vs NG	1139	22310	0.289699	0.143234	1.33603	1.009	1.76904	0.0431178
284.1	Pancytopenia	HT vs NG	177	22246	0.630336	0.317226	1.87824	1.00861	3.49767	0.0469195
509.8	Dependence on respirator [Ventilator] or supplemental oxygen	HT vs NG	217	22310	0.553877	0.282075	1.73999	1.00101	3.0245	0.0495788
519	Other diseases of respiratory system, not elsewhere classified	HT vs NG	246	24742	-1.1368	0.583185	0.320845	0.102301	1.00627	0.0512608
276.14	Hypopotassemia	HT vs NG	681	22338	0.366373	0.189553	1.44249	0.994862	2.09153	0.0532577
270	Disorders of protein plasma/amino-acid transport and metabolism	HT vs NG	409	24214	-0.625882	0.324254	0.534789	0.283251	1.0097	0.0535794
503	Pulmonary congestion and hypostasis	HT vs NG	257	22310	0.521095	0.271538	1.68387	0.988943	2.86712	0.0549778
300.9	Posttraumatic stress disorder	HT vs NG	176	20869	0.698035	0.367229	2.0098	0.978501	4.12804	0.0573259
275.5	Disorders of calcium/phosphorus metabolism	HT vs NG	253	24280	0.523671	0.280055	1.68821	0.975078	2.92291	0.0614999
415	Pulmonary heart disease	HT vs NG	844	23617	0.297555	0.159634	1.34656	0.98479	1.84124	0.0623238
782.3	Edema	HT vs NG	677	24026	0.335787	0.181317	1.39904	0.980596	1.99605	0.0640354
509.1	Respiratory failure	HT vs NG	1022	22310	0.278914	0.15084	1.32169	0.983406	1.77635	0.0644484
300.11	Generalized anxiety disorder	HT vs NG	207	20869	0.637184	0.346164	1.89115	0.959543	3.72723	0.0656657
395	Heart valve disorders	HT vs NG	461	24070	0.380114	0.207777	1.46245	0.973236	2.19758	0.0673346
599.5	Frequency of urination and polyuria	HT vs NG	173	24092	-1.83679	1.00446	0.159327	0.0222472	1.14105	0.0674542
707.1	Decubitus ulcer	HT vs NG	146	24933	-1.82949	1.00528	0.160496	0.0223744	1.15127	0.0687784
531	Peptic ulcer (excl. esophageal)	HT vs NG	178	24917	0.57413	0.316203	1.77559	0.955398	3.29988	0.0694158
395.1	Nonrheumatic mitral valve disorders	HT vs NG	273	24070	0.463069	0.256314	1.58894	0.961456	2.62595	0.0708175
458.9	Hypotension NOS	HT vs NG	498	24071	0.374496	0.210387	1.45426	0.962845	2.19648	0.0750706
704	Diseases of hair and hair follicles	HT vs NG	379	24644	-0.735709	0.414208	0.479165	0.212767	1.07911	0.0757025
246	Other disorders of thyroid	HT vs NG	110	23926	0.695598	0.396048	2.00491	0.922511	4.3573	0.0790289
250.22	Type 2 diabetes with renal manifestations	HT vs NG	258	22844	0.439227	0.252938	1.55151	0.945037	2.54717	0.0824749
716.9	Arthropathy NOS	HT vs NG	223	24393	-0.878563	0.50759	0.415379	0.153594	1.12335	0.0834782
592.1	Cystitis	HT vs NG	122	23719	0.641337	0.371242	1.89902	0.917321	3.93131	0.0840701
565	Anal and rectal conditions	HT vs NG	121	24428	0.678579	0.394314	1.97108	0.910032	4.26923	0.0852669
558	Noninfectious gastroenteritis	HT vs NG	208	22406	0.559791	0.328828	1.75031	0.918776	3.3344	0.0886841
496	Chronic airway obstruction	HT vs NG	597	23736	0.297337	0.175068	1.34627	0.955237	1.89737	0.0894306
716	Other arthropathies	HT vs NG	270	24393	-0.769129	0.45414	0.463417	0.190283	1.12861	0.0903422
457	Encounter for long-term (current) use of anticoagulants, antithrombotics, aspirin	HT vs NG	181	23500	0.516516	0.306062	1.67618	0.920016	3.05383	0.0914839
443.1	Raynaud's syndrome	HT vs NG	273	23803	0.487235	0.288955	1.62781	0.923932	2.86792	0.0917579
585.3	Chronic renal failure [CKD]	HT vs NG	936	22241	0.269249	0.160589	1.30898	0.955514	1.7932	0.0936148
592	Cystitis and urethritis	HT vs NG	128	23719	0.620405	0.37045	1.85968	0.899716	3.8439	0.0939862
458	Hypotension	HT vs NG	588	24071	0.33145	0.198719	1.39299	0.943613	2.05636	0.0953285
504	Other alveolar and parietoalveolar pneumonopathy	HT vs NG	463	22310	0.308983	0.185726	1.36204	0.946446	1.96012	0.0961835
401	Hypertension	HT vs NG	2434	21863	0.176527	0.106293	1.19307	0.968694	1.46941	0.0967611
280.2	Iron deficiency anemia secondary to blood loss (chronic)	HT vs NG	123	22246	0.614186	0.371556	1.84815	0.892202	3.82836	0.0983282
286.8	Hypercoagulable state	HT vs NG	106	22778	0.702467	0.42544	2.01873	0.876872	4.6475	0.0987067
577	Diseases of pancreas	HT vs NG	278	24838	0.4597	0.278767	1.5836	0.916968	2.73487	0.0991376
550.2	Diaphragmatic hernia	HT vs NG	235	24692	0.459311	0.280566	1.58298	0.913384	2.74346	0.101612
788	Syncope and collapse	HT vs NG	356	24722	0.423279	0.260118	1.52696	0.917087	2.54241	0.103683
727	Other disorders of synovium, tendon, and bursa	HT vs NG	285	23788	-0.734935	0.453959	0.479537	0.196972	1.16745	0.105459
289.4	Lymphadenitis	HT vs NG	427	22804	0.397051	0.245516	1.48743	0.919284	2.40671	0.105833
112	Candidiasis	HT vs NG	271	24540	-0.814675	0.506249	0.442783	0.164159	1.19431	0.107564
427.9	Palpitations	HT vs NG	279	22314	-0.936999	0.582752	0.391802	0.125031	1.22776	0.10786
536	Disorders of function of stomach	HT vs NG	168	24082	0.553677	0.347362	1.73964	0.880599	3.43668	0.110948
797.1	Cardiogenic shock	HT vs NG	107	24744	0.631818	0.396801	1.88103	0.864234	4.0941	0.111322
433.8	Late effects of cerebrovascular disease	HT vs NG	128	24223	-1.59595	1.00588	0.202716	0.0282269	1.45584	0.112601
727.1	Synovitis and tenosynovitis	HT vs NG	204	23788	-0.920612	0.58415	0.398275	0.126749	1.25147	0.115029
519.9	Symptoms involving respiratory system and other chest symptoms	HT vs NG	131	24742	-1.57887	1.00564	0.206209	0.0287271	1.48021	0.116411
726	Peripheral enthesopathies and allied syndromes	HT vs NG	339	23788	-0.603258	0.38496	0.547026	0.257231	1.1633	0.117099
561	Symptoms involving digestive system	HT vs NG	902	22406	0.278016	0.177741	1.32051	0.932062	1.87084	0.117779
428.3	Heart failure with reduced EF [Systolic or combined heart failure]	HT vs NG	335	23840	0.395084	0.254106	1.48451	0.90216	2.44277	0.119994
346	Abnormal findings on study of brain and/or nervous system	HT vs NG	248	22726	-0.786432	0.506868	0.455467	0.168656	1.23002	0.12077
514.2	Solitary pulmonary nodule	HT vs NG	168	23816	0.511666	0.331171	1.66807	0.871596	3.19236	0.122342
272.13	Mixed hyperlipidemia	HT vs NG	432	23493	0.338581	0.220091	1.40296	0.911379	2.15968	0.123958
250.42	Other abnormal glucose	HT vs NG	395	22844	0.369554	0.240459	1.44709	0.903258	2.31835	0.124327
276.5	Hypovolemia	HT vs NG	529	22338	0.342109	0.222955	1.40791	0.909479	2.17951	0.124925
527.7	Disturbance of salivary secretion	HT vs NG	110	24796	-1.54201	1.00686	0.213951	0.0297341	1.53949	0.125648
782	Symptoms involving skin and other integumentary tissue	HT vs NG	751	24026	0.272161	0.178247	1.3128	0.925701	1.86177	0.126793
281	Other deficiency anemia	HT vs NG	180	22246	0.504385	0.330388	1.65597	0.866601	3.16435	0.12685
496.1	Emphysema	HT vs NG	145	23736	0.489036	0.320835	1.63074	0.869531	3.05834	0.127444
687	Symptoms affecting skin	HT vs NG	1680	22739	-0.240088	0.159416	0.786558	0.575485	1.07505	0.132054
284	Aplastic anemia	HT vs NG	207	22246	0.467478	0.315165	1.59596	0.860497	2.96003	0.138
275.53	Disorders of phosphorus metabolism	HT vs NG	149	24280	0.54569	0.36855	1.7258	0.838058	3.55391	0.138703
532	Dysphagia	HT vs NG	498	22255	0.310644	0.211054	1.3643	0.902107	2.06331	0.141056
285.2	Anemia of chronic disease	HT vs NG	370	22246	0.355342	0.241702	1.42667	0.888346	2.29121	0.141517
250.4	Abnormal glucose	HT vs NG	431	22844	0.342425	0.234182	1.40836	0.889965	2.22871	0.143683
411.2	Myocardial infarction	HT vs NG	332	23770	0.362055	0.248403	1.43628	0.882661	2.33713	0.144969
994.21	Septic shock	HT vs NG	279	24438	0.392806	0.270431	1.48113	0.871762	2.51646	0.146357
357	Inflammatory and toxic neuropathy	HT vs NG	260	24242	0.391588	0.270925	1.47933	0.869859	2.51583	0.148352
420.3	Endocarditis	HT vs NG	107	24363	0.613448	0.425052	1.84679	0.802797	4.24843	0.148955
415.1	Acute pulmonary heart disease	HT vs NG	215	23617	0.450513	0.31416	1.56912	0.847689	2.90452	0.151566
509.2	Respiratory insufficiency	HT vs NG	171	22310	-1.02308	0.7136	0.359486	0.0887675	1.45583	0.151661
512.9	Other dyspnea	HT vs NG	1362	21338	0.195103	0.136169	1.21544	0.930728	1.58724	0.151915
401.1	Essential hypertension	HT vs NG	2228	21863	0.158874	0.111344	1.17219	0.942367	1.45806	0.153616
288	Diseases of white blood cells	HT vs NG	1089	22804	0.232058	0.163031	1.26119	0.916235	1.73603	0.154621
333	Extrapyramidal disease and abnormal movement disorders	HT vs NG	177	22726	-0.827336	0.585104	0.437212	0.138881	1.37639	0.157362
420.2	Pericarditis	HT vs NG	336	24363	0.379877	0.268726	1.46211	0.863444	2.47584	0.157473
681	Superficial cellulitis and abscess	HT vs NG	319	24537	0.379253	0.268794	1.46119	0.86279	2.47463	0.158262
208	Benign neoplasm of colon	HT vs NG	357	24714	0.324778	0.230396	1.38372	0.880912	2.17353	0.158642
457.3	Encounter for long-term (current) use of aspirin	HT vs NG	143	23500	0.492465	0.351167	1.63635	0.822159	3.25682	0.160805
593	Hematuria	HT vs NG	367	23719	-0.534137	0.384448	0.586175	0.275917	1.24531	0.164723
766	Neuralgia, neuritis, and radiculitis NOS	HT vs NG	116	24650	-1.39435	1.00637	0.247995	0.0344988	1.78272	0.165893
200	Myeloproliferative disease	HT vs NG	124	24814	-0.989135	0.715753	0.371898	0.0914456	1.51247	0.166987
687.1	Rash and other nonspecific skin eruption	HT vs NG	830	22739	0.24836	0.180062	1.28192	0.90072	1.82445	0.1678
771	Musculoskeletal symptoms referable to limbs	HT vs NG	552	24298	0.28622	0.209397	1.33139	0.883205	2.00699	0.171663
646	Other complications of pregnancy NEC	HT vs NG	100	25103	0.704038	0.522125	2.0219	0.726638	5.62603	0.177527
285.21	Anemia in chronic kidney disease	HT vs NG	193	22246	0.427649	0.317244	1.53365	0.823535	2.85607	0.177654
415.2	Chronic pulmonary heart disease	HT vs NG	663	23617	0.242554	0.179938	1.2745	0.895722	1.81345	0.177663
513	Respiratory abnormalities	HT vs NG	239	24736	-0.606077	0.455226	0.545487	0.223505	1.33132	0.183066
429	Ill-defined descriptions and complications of heart disease	HT vs NG	267	23840	0.359168	0.270963	1.43214	0.842048	2.43575	0.184997
452.2	Deep vein thrombosis [DVT]	HT vs NG	197	23500	0.436316	0.329621	1.547	0.810795	2.95168	0.185605
502	Postinflammatory pulmonary fibrosis	HT vs NG	390	22310	-0.3692	0.279592	0.691287	0.399636	1.19578	0.186671
426.9	Cardiac pacemaker/device in situ	HT vs NG	125	22314	-0.9321	0.716137	0.393726	0.09674	1.60244	0.193065
297.1	Suicidal ideation	HT vs NG	147	20869	0.600876	0.466279	1.82371	0.731227	4.54843	0.197516
346.1	Nonspecific abnormal findings on radiological and other examination of skull and head	HT vs NG	169	22726	-0.747079	0.585723	0.473748	0.150304	1.49323	0.202139
585.32	End stage renal disease	HT vs NG	178	22241	0.422702	0.332633	1.52608	0.795122	2.92901	0.203809
740.9	Osteoarthrosis NOS	HT vs NG	376	23941	-0.377472	0.297946	0.685593	0.38234	1.22937	0.205186
414	Other forms of chronic heart disease	HT vs NG	283	23770	0.341729	0.270669	1.40738	0.827966	2.39227	0.206757
313.1	Attention deficit hyperactivity disorder	HT vs NG	101	24727	0.63704	0.515267	1.89087	0.688745	5.19119	0.216336
947	Urticaria	HT vs NG	250	23806	-0.625704	0.506896	0.534885	0.198053	1.44457	0.21706
761	Cervicalgia	HT vs NG	480	24568	-0.380149	0.308168	0.683759	0.373753	1.2509	0.21736
295.1	Schizophrenia	HT vs NG	263	20869	0.480249	0.389582	1.61648	0.75327	3.46887	0.217677
377	Disorders of optic nerve and visual pathways	HT vs NG	192	24431	0.424218	0.345685	1.5284	0.776216	3.00946	0.219754
297	Suicidal ideation or attempt	HT vs NG	189	20869	0.512261	0.424871	1.66906	0.725796	3.83822	0.227939
575.7	Other disorders of gallbladder	HT vs NG	155	24021	0.471838	0.391511	1.60294	0.744142	3.45285	0.228137
415.11	Pulmonary embolism and infarction, acute	HT vs NG	206	23617	0.393424	0.328762	1.48205	0.778062	2.823	0.23143
433.2	Occlusion of cerebral arteries	HT vs NG	306	24223	-0.458224	0.385494	0.632406	0.297068	1.34628	0.23457
199	Neoplasm of uncertain behavior	HT vs NG	158	24567	-0.690772	0.585911	0.501189	0.158951	1.5803	0.23841
611	Abnormal findings on mammogram or breast exam	HT vs NG	152	24823	-0.687316	0.586868	0.502924	0.159203	1.58875	0.241534
350.1	Abnormal involuntary movements	HT vs NG	222	24276	0.362849	0.31403	1.43742	0.77674	2.66006	0.247902
375	Disorders of lacrimal system	HT vs NG	121	24431	-0.822187	0.716036	0.439469	0.108001	1.78826	0.250866
585.33	Chronic Kidney Disease, Stage III	HT vs NG	319	22241	-0.395104	0.344652	0.67361	0.342795	1.32368	0.251636
513.4	Hyperventilation	HT vs NG	121	24736	-0.810025	0.716059	0.444847	0.109317	1.81023	0.25796
285.1	Acute posthemorrhagic anemia	HT vs NG	403	22246	0.278176	0.246423	1.32072	0.814801	2.14077	0.258957
527	Diseases of the salivary glands	HT vs NG	147	24796	-0.655594	0.586504	0.519133	0.164451	1.63878	0.263652
473.4	Voice disturbance	HT vs NG	114	23489	-0.796454	0.716275	0.450925	0.110764	1.83574	0.266164
429.3	Symptoms involving cardiovascular system	HT vs NG	161	23840	0.365928	0.332499	1.44185	0.751436	2.76662	0.271097
465.2	Acute pharyngitis	HT vs NG	214	24242	-0.636443	0.584041	0.529171	0.168442	1.66242	0.275835
365	Glaucoma	HT vs NG	101	24807	-0.780683	0.717574	0.458093	0.112239	1.86967	0.276618
747	Cardiac and circulatory congenital anomalies	HT vs NG	213	24945	-0.546412	0.507477	0.579024	0.214153	1.56556	0.281604
427.3	Other specified cardiac dysrhythmias	HT vs NG	220	22314	0.351012	0.328398	1.4205	0.746284	2.70384	0.285133
742	Derangement of joint, non-traumatic	HT vs NG	103	24206	-1.06127	1.00695	0.346014	0.04808	2.49014	0.291904
291	Other specified nonpsychotic and/or transient mental disorders	HT vs NG	287	23312	-0.437572	0.41569	0.645602	0.28584	1.45817	0.292505
345	Epilepsy, recurrent seizures, convulsions	HT vs NG	472	22726	-0.33875	0.322993	0.71266	0.378395	1.34221	0.294277
577.1	Acute pancreatitis	HT vs NG	158	24838	0.408904	0.390778	1.50517	0.699758	3.23759	0.295383
433.21	Cerebral artery occlusion, with cerebral infarction	HT vs NG	289	24223	-0.402316	0.385852	0.668769	0.31393	1.42469	0.297102
798	Malaise and fatigue	HT vs NG	2960	21257	0.111739	0.107347	1.11822	0.90605	1.38008	0.297916
704.1	Alopecia	HT vs NG	302	24644	-0.399983	0.385832	0.670332	0.314675	1.42796	0.299887
512.8	Cough	HT vs NG	630	21338	-0.258636	0.249891	0.772104	0.473113	1.26005	0.300671
447	Other disorders of arteries and arterioles	HT vs NG	129	23803	-0.598188	0.587862	0.549807	0.173705	1.74024	0.308885
420	Carditis	HT vs NG	461	24363	0.247164	0.244966	1.28039	0.792178	2.06948	0.312988
250.24	Type 2 diabetes with neurological manifestations	HT vs NG	153	22844	0.351874	0.350069	1.42173	0.715867	2.82359	0.314822
375.1	Dry eyes	HT vs NG	111	24431	-0.716078	0.71673	0.488665	0.119927	1.99115	0.317751
588	Disorders resulting from impaired renal function	HT vs NG	235	22241	0.30153	0.30284	1.35193	0.746741	2.44757	0.319408
389	Hearing loss	HT vs NG	210	24874	-0.453758	0.455903	0.635236	0.259934	1.55241	0.319593
535	Gastritis and duodenitis	HT vs NG	257	24082	0.310579	0.312365	1.36421	0.739592	2.51636	0.320086
272.11	Hypercholesterolemia	HT vs NG	222	23493	0.296735	0.302087	1.34546	0.744267	2.43227	0.32596
275.1	Disorders of iron metabolism	HT vs NG	116	24280	0.417689	0.425382	1.51845	0.65964	3.49537	0.326143
440	Atherosclerosis	HT vs NG	178	23803	-0.406836	0.420539	0.665754	0.291973	1.51804	0.333337
293.1	Swelling, mass, or lump in head and neck [Space-occupying lesion, intracranial NOS]	HT vs NG	148	24918	0.377147	0.391501	1.45812	0.676925	3.14084	0.335379
585.2	Renal failure NOS	HT vs NG	182	22241	-0.487974	0.509563	0.613869	0.226114	1.66657	0.338248
416	Cardiomegaly	HT vs NG	503	23617	0.208242	0.219204	1.23151	0.801398	1.89247	0.342116
293	Symptoms involving head and neck	HT vs NG	173	24918	0.346818	0.366148	1.41456	0.690159	2.8993	0.343534
516.1	Hemoptysis	HT vs NG	163	24985	0.34433	0.367173	1.41104	0.687063	2.89791	0.348354
740	Osteoarthrosis	HT vs NG	822	23941	-0.17093	0.184002	0.842881	0.58768	1.2089	0.352911
783	Fever of unknown origin	HT vs NG	1231	23611	-0.166936	0.183709	0.846254	0.59037	1.21304	0.363509
627.2	Symptomatic menopause	HT vs NG	145	24348	0.335238	0.369403	1.39827	0.677875	2.88426	0.364136
433	Cerebrovascular disease	HT vs NG	636	24223	-0.2052	0.231491	0.814484	0.517409	1.28213	0.375386
427.7	Tachycardia NOS	HT vs NG	719	22314	0.192194	0.217044	1.21191	0.791986	1.85447	0.375882
476	Allergic rhinitis	HT vs NG	359	23489	-0.299871	0.340896	0.740914	0.379832	1.44525	0.379046
342	Hemiplegia	HT vs NG	111	22726	-0.626973	0.716451	0.534206	0.131176	2.17553	0.381514
345.3	Convulsions	HT vs NG	414	22726	-0.297827	0.340342	0.74243	0.381022	1.44664	0.38153
288.1	Decreased white blood cell count	HT vs NG	280	22804	0.27077	0.311885	1.31097	0.711396	2.41588	0.385301
362	Other retinal disorders	HT vs NG	129	24777	-0.498805	0.587559	0.607256	0.191969	1.92093	0.395912
614	Inflammatory diseases of female pelvic organs	HT vs NG	128	24975	0.387943	0.461554	1.47395	0.596484	3.6422	0.40062
599	Other symptoms/disorders or the urinary system	HT vs NG	667	24092	-0.201355	0.242661	0.817622	0.508154	1.31556	0.406664
698	Pruritus and related conditions	HT vs NG	173	24950	-0.422307	0.50896	0.655533	0.241746	1.77758	0.406683
798.1	Chronic fatigue syndrome	HT vs NG	362	21257	0.229401	0.277366	1.25785	0.730346	2.16634	0.408198
443	Peripheral vascular disease	HT vs NG	363	23803	0.218164	0.267962	1.24379	0.73562	2.10301	0.415554
939	Atopic/contact dermatitis due to other or unspecified	HT vs NG	332	23806	-0.293983	0.361114	0.745289	0.36723	1.51255	0.415587
292.3	Memory loss	HT vs NG	140	23312	-0.413811	0.511331	0.661126	0.242678	1.8011	0.418354
327.4	Insomnia	HT vs NG	382	23592	0.215572	0.267533	1.24057	0.734333	2.0958	0.420372
747.1	Cardiac congenital anomalies	HT vs NG	184	24945	-0.406699	0.508449	0.665844	0.245795	1.80374	0.423778
479	Other upper respiratory disease	HT vs NG	327	23489	0.229011	0.287099	1.25736	0.716267	2.2072	0.42506
366.2	Senile cataract	HT vs NG	109	25041	0.31649	0.396925	1.3723	0.630348	2.98758	0.425245
627	Menopausal and postmenopausal disorders	HT vs NG	210	24348	0.248391	0.315395	1.28196	0.690883	2.37873	0.430958
368	Visual disturbances	HT vs NG	393	24619	-0.267318	0.340272	0.76543	0.392881	1.49125	0.432101
359.2	Myopathy	HT vs NG	169	24242	0.272989	0.347644	1.31389	0.664717	2.59704	0.432305
619	Noninflammatory female genital disorders	HT vs NG	164	24968	0.33008	0.421199	1.39108	0.609284	3.17602	0.433236
359	Muscular dystrophies and other myopathies	HT vs NG	171	24242	0.27037	0.347486	1.31045	0.663184	2.58944	0.436525
480	Pneumonia	HT vs NG	835	23912	-0.157441	0.203914	0.854327	0.572861	1.27409	0.440058
295.3	Psychosis	HT vs NG	316	20869	0.288913	0.37648	1.33498	0.638274	2.79216	0.44284
508	Pulmonary collapse; interstitial and compensatory emphysema	HT vs NG	911	22310	0.136416	0.178201	1.14616	0.808271	1.6253	0.443963
743.11	Osteoporosis NOS	HT vs NG	160	24681	0.242996	0.319158	1.27506	0.682117	2.38344	0.446438
562.1	Diverticulosis	HT vs NG	231	22406	0.229075	0.302956	1.25744	0.694391	2.27702	0.44957
504.1	Idiopathic fibrosing alveolitis	HT vs NG	199	22310	0.216256	0.289967	1.24142	0.703225	2.19151	0.45579
726.1	Enthesopathy	HT vs NG	186	23788	-0.33954	0.456745	0.712097	0.290904	1.74313	0.457245
427.4	Cardiac arrest and ventricular fibrillation	HT vs NG	104	22314	0.341773	0.463944	1.40744	0.566909	3.4942	0.461324
290.3	Other persistent mental disorders due to conditions classified elsewhere	HT vs NG	133	23312	-0.519635	0.715718	0.594738	0.146249	2.41856	0.467819
244.4	Hypothyroidism NOS	HT vs NG	568	23926	0.145436	0.202659	1.15654	0.777419	1.72056	0.47298
442	Other aneurysm	HT vs NG	149	23803	0.262315	0.368805	1.29994	0.63094	2.67828	0.476926
741.2	Stiffness of joint	HT vs NG	104	24206	-0.507565	0.716749	0.601959	0.147727	2.45288	0.478853
743.1	Osteoporosis	HT vs NG	221	24681	-0.244125	0.345509	0.78339	0.397992	1.54199	0.479837
291.8	Alteration of consciousness	HT vs NG	245	23312	-0.293361	0.416696	0.745753	0.329531	1.6877	0.481423
401.21	Hypertensive heart disease	HT vs NG	184	21863	0.232561	0.332321	1.26183	0.657843	2.42035	0.484048
722	Intervertebral disc disorders	HT vs NG	370	24147	-0.207397	0.297481	0.812697	0.453636	1.45596	0.485691
470	Septal Deviations/Turbinate Hypertrophy	HT vs NG	103	23489	-0.484182	0.717063	0.616201	0.151128	2.51246	0.49953
575.8	Other disorders of biliary tract	HT vs NG	177	24021	-0.33824	0.508928	0.713024	0.262964	1.93336	0.506299
516	Abnormal sputum	HT vs NG	182	24985	0.242104	0.366225	1.27393	0.621451	2.61145	0.508561
495	Asthma	HT vs NG	419	23736	-0.202766	0.309005	0.81647	0.445564	1.49613	0.511702
598	Abnormal findings on examination of urine	HT vs NG	113	24984	0.29447	0.46203	1.34241	0.542748	3.32028	0.523904
530.1	Esophagitis, GERD and related diseases	HT vs NG	1171	22255	-0.107548	0.172722	0.898033	0.64013	1.25984	0.533505
433.3	Cerebral ischemia	HT vs NG	314	24223	-0.198978	0.325331	0.819568	0.433169	1.55065	0.540791
270.32	Paraproteinemia	HT vs NG	114	24214	-0.281061	0.464534	0.754982	0.303751	1.87653	0.545153
345.1	Epilepsy	HT vs NG	102	22726	-0.43322	0.717	0.648418	0.159049	2.64349	0.545703
512.2	Painful respiration	HT vs NG	160	21338	0.252228	0.420086	1.28689	0.564881	2.93174	0.548227
389.1	Sensorineural hearing loss	HT vs NG	103	24874	-0.353598	0.590333	0.702157	0.220766	2.23324	0.549186
261.2	Vitamin B-complex deficiencies	HT vs NG	200	23184	-0.273095	0.45634	0.761021	0.311137	1.8614	0.549542
626.1	Irregular menstrual cycle/bleeding	HT vs NG	222	24348	-0.302244	0.5093	0.739157	0.272403	2.00568	0.55288
430	Intracranial hemorrhage	HT vs NG	113	24223	0.271322	0.462093	1.3117	0.530264	3.24471	0.557097
425	Cardiomyopathy	HT vs NG	252	24363	-0.225998	0.386883	0.797719	0.373705	1.70283	0.559118
371	Inflammation of the eye	HT vs NG	248	24569	0.189844	0.326726	1.20906	0.637284	2.29384	0.561207
355	Complex regional/central pain syndrome	HT vs NG	208	24265	-0.241164	0.417756	0.785713	0.346467	1.78183	0.563747
586	Other disorders of the kidney and ureters	HT vs NG	532	22241	0.12624	0.219668	1.13455	0.737633	1.74506	0.565503
340	Migraine	HT vs NG	452	23607	-0.177304	0.309313	0.837525	0.456778	1.53565	0.566497
721	Spondylosis and allied disorders	HT vs NG	281	24147	-0.179282	0.326068	0.83587	0.441148	1.58378	0.582437
580	Nephritis; nephrosis; renal sclerosis	HT vs NG	242	22241	-0.227704	0.417625	0.79636	0.351253	1.8055	0.585591
381	Otitis media and Eustachian tube disorders	HT vs NG	122	24883	-0.318661	0.587896	0.727122	0.22971	2.30162	0.587793
348.7	Coma	HT vs NG	110	22726	-0.317209	0.589333	0.728178	0.229397	2.31147	0.590404
562	Diverticulosis and diverticulitis	HT vs NG	249	22406	0.162439	0.302028	1.17638	0.650811	2.12637	0.590697
418	Nonspecific chest pain	HT vs NG	1462	23117	0.0771855	0.151055	1.08024	0.803417	1.45245	0.609367
427.2	Atrial fibrillation and flutter	HT vs NG	360	22314	0.126148	0.250111	1.13445	0.694844	1.85218	0.614001
401.2	Hypertensive heart and/or renal disease	HT vs NG	578	21863	0.10359	0.209352	1.10915	0.735843	1.67183	0.620732
642	Hypertension complicating pregnancy, childbirth, and the puerperium	HT vs NG	119	25086	0.29397	0.596898	1.34174	0.416466	4.32274	0.622369
274	Gout and other crystal arthropathies	HT vs NG	204	24949	0.157928	0.3305	1.17108	0.612717	2.23828	0.63276
428.1	Congestive heart failure (CHF) NOS	HT vs NG	521	23840	0.103455	0.219177	1.109	0.72171	1.70411	0.636915
197	Chemotherapy	HT vs NG	155	24567	-0.211092	0.458755	0.8097	0.329476	1.98987	0.645415
510	Other diseases of lung	HT vs NG	608	24187	-0.101631	0.221835	0.903363	0.584833	1.39538	0.646854
379	Other disorders of eye	HT vs NG	253	24431	-0.173643	0.386586	0.840597	0.394021	1.79331	0.653309
695	Erythematous conditions	HT vs NG	235	24288	0.150425	0.343768	1.16233	0.592526	2.28008	0.661693
560.1	Paralytic ileus	HT vs NG	104	22406	0.22146	0.514632	1.2479	0.455109	3.42171	0.666957
401.3	Other hypertensive complications	HT vs NG	162	21863	-0.193442	0.459073	0.824118	0.335134	2.02656	0.673481
350	Abnormal movement	HT vs NG	592	24276	0.0878657	0.209146	1.09184	0.724654	1.64509	0.674401
465	Acute upper respiratory infections of multiple or unspecified sites	HT vs NG	399	24242	-0.135229	0.323692	0.873516	0.463169	1.64741	0.676115
729	Other disorders of soft tissues	HT vs NG	254	23788	0.134456	0.326694	1.14391	0.602984	2.17011	0.680658
295.2	Paranoid disorders	HT vs NG	220	20869	0.189845	0.467897	1.20906	0.483245	3.02504	0.684932
472	Chronic pharyngitis and nasopharyngitis	HT vs NG	106	23489	0.206667	0.513785	1.22957	0.449171	3.36586	0.687504
313	Pervasive developmental disorders	HT vs NG	152	24727	0.205568	0.511456	1.22822	0.450731	3.34686	0.687737
530.11	GERD	HT vs NG	1040	22255	-0.0712077	0.17758	0.931268	0.65753	1.31897	0.688428
433.1	Occlusion and stenosis of precerebral arteries	HT vs NG	187	24223	0.13841	0.346486	1.14845	0.58234	2.26488	0.689547
649	Other conditions or status of the mother complicating pregnancy, childbirth, or the puerperium	HT vs NG	177	25026	-0.233612	0.590836	0.791669	0.248664	2.52042	0.692553
386	Vertiginous syndromes and other disorders of vestibular system	HT vs NG	482	24386	-0.107024	0.274784	0.898504	0.524347	1.53964	0.696917
117	Mycoses	HT vs NG	110	24540	0.198908	0.513521	1.22007	0.44593	3.33812	0.698503
512	Other symptoms of respiratory system	HT vs NG	2585	21338	0.0425509	0.110776	1.04347	0.839818	1.29651	0.700893
785	Abdominal pain	HT vs NG	1803	22895	-0.056677	0.147719	0.944899	0.707367	1.26219	0.701215
573.6	Nonspecific elevation of levels of transaminase or lactic acid dehydrogenase [LDH]	HT vs NG	482	17947	0.118149	0.310835	1.12541	0.61196	2.06966	0.70387
789	Nausea and vomiting	HT vs NG	946	23838	0.0707618	0.190232	1.07333	0.73927	1.55833	0.70991
743	Osteoporosis, osteopenia and pathological fracture	HT vs NG	343	24681	-0.0994579	0.269368	0.905328	0.533968	1.53496	0.711958
334	Degenerative disease of the spinal cord	HT vs NG	150	22726	-0.168655	0.458805	0.8448	0.343725	2.07633	0.713174
707	Chronic ulcer of skin	HT vs NG	223	24933	-0.132836	0.364087	0.875609	0.428937	1.78742	0.715226
288.11	Neutropenia	HT vs NG	158	22804	-0.178664	0.509912	0.836387	0.307866	2.27223	0.726052
446.9	Arteritis NOS	HT vs NG	119	23803	-0.171547	0.51288	0.84236	0.308266	2.30181	0.738018
740.1	Osteoarthritis; localized	HT vs NG	375	23941	-0.0840981	0.253995	0.919341	0.558819	1.51245	0.740568
764	Sciatica	HT vs NG	146	24650	0.133619	0.421215	1.14296	0.500593	2.60961	0.751074
790.8	Elevated C-reactive protein (CRP)	HT vs NG	166	23137	-0.160239	0.509536	0.85194	0.313822	2.31278	0.753156
327.32	Obstructive sleep apnea	HT vs NG	438	23592	0.0751856	0.239548	1.07808	0.674133	1.72409	0.753624
295	Schizophrenia and other psychotic disorders	HT vs NG	467	20869	0.09903	0.335731	1.1041	0.571779	2.13201	0.768018
433.31	Transient cerebral ischemia	HT vs NG	286	24223	-0.0917981	0.325909	0.912289	0.481629	1.72803	0.778198
916	Contusion	HT vs NG	104	25041	0.140379	0.514055	1.15071	0.420139	3.15165	0.78479
355.1	Chronic pain syndrome	HT vs NG	152	24265	-0.124933	0.458539	0.882556	0.359274	2.168	0.785269
720	Spinal stenosis	HT vs NG	150	24147	0.09962	0.368814	1.10475	0.536196	2.27617	0.787077
377.3	Optic neuritis/neuropathy	HT vs NG	136	24431	0.118044	0.459564	1.12529	0.45717	2.76984	0.797286
292.1	Aphasia/speech disturbance	HT vs NG	188	23312	0.0963643	0.389205	1.10116	0.513514	2.36129	0.80445
626	Disorders of menstruation and other abnormal bleeding from female genital tract	HT vs NG	274	24348	-0.10009	0.418302	0.904756	0.398534	2.05399	0.81089
269	Proteinuria	HT vs NG	362	24214	-0.0737684	0.310679	0.928887	0.505251	1.70773	0.812314
341	Other demyelinating diseases of central nervous system	HT vs NG	139	22726	-0.120129	0.511074	0.886806	0.325682	2.4147	0.814169
348.2	Cerebral edema and compression of brain	HT vs NG	143	22726	-0.119051	0.510449	0.887762	0.326433	2.41434	0.815584
506	Empyema and pneumothorax	HT vs NG	171	22310	0.0873774	0.419568	1.09131	0.479517	2.48366	0.835029
274.1	Gout	HT vs NG	185	24949	-0.0796943	0.390976	0.923399	0.429125	1.98699	0.838483
772.2	Spasm of muscle	HT vs NG	117	23875	-0.119218	0.588227	0.887615	0.28023	2.81147	0.839391
473	Diseases of the larynx and vocal cords	HT vs NG	208	23489	-0.0763689	0.388196	0.926474	0.432907	1.98277	0.84404
721.1	Spondylosis without myelopathy	HT vs NG	248	24147	-0.0635511	0.327166	0.938426	0.494209	1.78192	0.845982
588.1	Renal osteodystrophy	HT vs NG	194	22241	0.0710144	0.36714	1.0736	0.522788	2.20474	0.846625
459	Other disorders of circulatory system	HT vs NG	196	24071	0.0686877	0.365441	1.0711	0.523312	2.1923	0.850909
722.6	Degeneration of intervertebral disc	HT vs NG	253	24147	0.0561472	0.312803	1.05775	0.572955	1.95276	0.857548
367	Disorders of refraction and accommodation; blindness and low vision	HT vs NG	212	24926	0.0650442	0.38784	1.06721	0.499014	2.28236	0.866812
564.1	Irritable Bowel Syndrome	HT vs NG	188	22406	-0.0744389	0.457095	0.928264	0.378952	2.27384	0.870635
327	Sleep disorders	HT vs NG	1063	23592	-0.0276349	0.170136	0.972743	0.696908	1.35775	0.870969
528	Diseases of the oral soft tissues, excluding lesions specific for gingiva and tongue	HT vs NG	151	24796	0.07339	0.458518	1.07615	0.438101	2.64345	0.872835
290.2	Delirium due to conditions classified elsewhere	HT vs NG	154	23312	-0.0675536	0.458687	0.934678	0.380382	2.2967	0.882914
241	Nontoxic nodular goiter	HT vs NG	148	23926	-0.066368	0.458899	0.935786	0.380675	2.30038	0.885007
395.2	Nonrheumatic aortic valve disorders	HT vs NG	155	24070	0.0557937	0.392238	1.05738	0.490175	2.28092	0.886887
244	Hypothyroidism	HT vs NG	619	23926	0.0286101	0.205539	1.02902	0.687808	1.53951	0.889296
290	Delirium dementia and amnestic and other cognitive disorders	HT vs NG	346	23312	0.0398191	0.298266	1.04062	0.579968	1.86716	0.893797
286.2	Encounter for long-term (current) use of anticoagulants	HT vs NG	343	22778	0.0396332	0.29845	1.04043	0.579652	1.86749	0.894354
591	Urinary tract infection	HT vs NG	668	23719	0.024669	0.205085	1.02498	0.685711	1.5321	0.904256
348.9	Other conditions of brain, NOS	HT vs NG	174	22726	0.0484303	0.41927	1.04962	0.46147	2.38739	0.90804
386.9	Dizziness and giddiness (Light-headedness and vertigo)	HT vs NG	453	24386	0.0301545	0.266331	1.03061	0.611491	1.73701	0.909855
255	Disorders of adrenal glands	HT vs NG	159	24442	0.0460203	0.420091	1.0471	0.459619	2.38547	0.912768
980	Encounter for long-term (current) use of antibiotics	HT vs NG	182	24924	0.0438598	0.418878	1.04484	0.459718	2.37468	0.916608
327.3	Sleep apnea	HT vs NG	532	23592	-0.0230592	0.227586	0.977205	0.625547	1.52655	0.919296
401.22	Hypertensive chronic kidney disease	HT vs NG	391	21863	0.0261202	0.263252	1.02646	0.612717	1.7196	0.920962
427.1	Paroxysmal tachycardia, unspecified	HT vs NG	145	22314	0.0440011	0.459162	1.04498	0.424877	2.57013	0.923656
585.4	Chronic kidney disease, Stage I or II	HT vs NG	208	22241	0.0397314	0.418316	1.04053	0.458329	2.36229	0.924331
459.9	Circulatory disease NEC	HT vs NG	137	24071	-0.0343929	0.459824	0.966192	0.392331	2.37943	0.940377
427.21	Atrial fibrillation	HT vs NG	334	22314	-0.019373	0.272636	0.980813	0.574796	1.67363	0.943352
771.1	Swelling of limb	HT vs NG	351	24298	0.0211241	0.297573	1.02135	0.57	1.83009	0.943407
425.1	Primary/intrinsic cardiomyopathies	HT vs NG	226	24363	0.0237623	0.364008	1.02405	0.50173	2.09011	0.947951
686	Other local infections of skin and subcutaneous tissue	HT vs NG	143	24537	0.0292872	0.459021	1.02972	0.418787	2.53189	0.949127
697	Sarcoidosis	HT vs NG	118	24288	0.0303835	0.513004	1.03085	0.377153	2.81756	0.952772
501	Pneumonitis due to inhalation of food or vomitus	HT vs NG	122	22310	0.0293244	0.51218	1.02976	0.377363	2.81004	0.954343
350.2	Abnormality of gait	HT vs NG	263	24276	-0.0167998	0.312729	0.983341	0.532726	1.81512	0.957158
706	Diseases of sebaceous glands	HT vs NG	102	24883	0.0271368	0.58942	1.02751	0.323639	3.2622	0.963278
655	Known or suspected fetal abnormality affecting management of mother	HT vs NG	157	25046	-13.6354	297.645	1.19737e-06	5.21754e-260	Inf	0.963461
371.1	Uveitis, noninfectious or NOS	HT vs NG	153	24569	0.0189778	0.458357	1.01916	0.415031	2.50267	0.966974
278.4	Abnormal weight gain	HT vs NG	197	23239	-0.0187479	0.456523	0.981427	0.401105	2.40136	0.967243
296.1	Bipolar	HT vs NG	280	20869	0.0170565	0.417677	1.0172	0.448615	2.30644	0.967426
464	Acute sinusitis	HT vs NG	194	24242	-14.5583	358.46	4.75771e-07	0	Inf	0.967604
747.11	Cardiac shunt/ heart septal defect	HT vs NG	127	24945	-14.2703	362.284	6.34576e-07	0	Inf	0.96858
433.6	Acute, but ill-defined cerebrovascular disease	HT vs NG	100	24223	-14.1157	368.341	7.40674e-07	0	Inf	0.969431
840	Sprains and strains	HT vs NG	166	24914	0.0168375	0.457443	1.01698	0.414887	2.49285	0.970638
505	Other pulmonary inflamation or edema	HT vs NG	110	22310	-14.3005	392.576	6.15714e-07	0	Inf	0.970942
509.3	Pulmonary insufficiency or respiratory failure following trauma and surgery	HT vs NG	115	22310	-14.2894	398.154	6.22562e-07	0	Inf	0.971371
740.11	Osteoarthrosis, localized, primary	HT vs NG	347	23941	-0.00833699	0.25461	0.991698	0.602076	1.63346	0.973879
367.9	Blindness and low vision	HT vs NG	128	24926	-0.016678	0.511438	0.98346	0.360921	2.6798	0.973986
446	Polyarteritis nodosa and allied conditions	HT vs NG	204	23803	0.0113326	0.365007	1.0114	0.494563	2.06834	0.975232
475	Chronic sinusitis	HT vs NG	239	23489	0.0105314	0.363279	1.01059	0.495844	2.05969	0.976873
340.1	Migrain with aura	HT vs NG	101	23607	-14.7546	574.198	3.91002e-07	0	Inf	0.9795
350.3	Lack of coordination	HT vs NG	108	24276	-15.3915	606.257	2.068e-07	0	Inf	0.979746
689	Disorder of skin and subcutaneous tissue NOS	HT vs NG	145	24936	-0.00970619	0.458896	0.990341	0.40287	2.43447	0.983125
396	Abnormal heart sounds	HT vs NG	148	24070	0.00858306	0.458686	1.00862	0.410475	2.47838	0.985071
763	Thoracic or lumbosacral neuritis or radiculitis, unspecified	HT vs NG	134	24650	-0.00627965	0.459733	0.99374	0.403589	2.44684	0.989102
366	Cataract	HT vs NG	144	25041	-0.00496837	0.393148	0.995044	0.460455	2.15029	0.989917
599.2	Retention of urine	HT vs NG	138	24092	-0.00448158	0.459552	0.995528	0.404459	2.45037	0.992219

## Sheet: Table_S6
Table S6	ANA pattens for individuals with high ANA titer (≥1:640) with and without liver disease
Pattern	Liver disease (n=438)	No liver disease (n=348)
Homogenous	231 (52.7%)	215 (61.8%)
Speckled	189 (43.2%)	117 (33.6%)
Nucleolar	11 (2.5%)	13 (3.7%)
Other	7 (1.6%)	3 (0.9%)
